# Supplementary material for: Molecular Conditional Generation and Property Analysis of Non-Fullerene Acceptors with Deep Learning
Source: Int J Mol Sci. 2021 Aug 23;22(16):9099. doi: 10.3390/ijms22169099 (PMC8396663; doi:10.3390/ijms22169099)
Supplement: Supplementary file 1 [file ijms-22-09099-s001.zip › Table S2.xlsx]

## Sheet: Sheet1
Index	Smiles	Orbital	Source	Energy(EV)	Fragment0	Atom_index0	Red	Fragment1	Atom_index1	Orange	Fragment2	Atom_index2	Yellow	Fragment3	Atom_index3	Green	Fragment4	Atom_index4	Lightblue	Fragment5	Atom_index5	Blue	Fragment6	Atom_index6	Violet
1	O=C(O)c1cscc1-c1cocc1C(=O)c1ccc(-c2cocc2C(=O)c2cccs2)s1	HOMO	Pred	-6.09887	f 120	[1, 2, 3, 4, 5, 6, 7, 8]	0.295329	f 105/f 109/f 110	[15, 14, 16, 17, 18, 19, 32, 13, 12, 11, 10, 9]	0.366483	f 105/f 109/f 110	[26, 25, 27, 28, 29, 30, 31, 24, 23, 22, 21, 20]	0.338188
			Calc	-6.14134			0.0067			0.673			0.3197
		LUMO	Pred	-2.29608			0.159561			0.360606			0.479833
			Calc	-2.2069			0.0019			0.0915			0.9051
2	FC(F)(F)c1ccnc(C(F)(F)F)n1	HOMO	Pred	-7.74337	f 127	[2, 1, 3, 4]	0.151055	f 127	[10, 11, 12, 13]	0.28969	f 24/f 34	[8, 9, 14, 5, 6, 7]	0.559255
			Calc	-8.073			0.0288			0.0076			0.9364
		LUMO	Pred	-2.81631			0.0862901			0.263046			0.650664
			Calc	-2.52945			0.0552			0.0042			0.9404
3	Fc1sc2nc3sc(C4COc5nsnc5O4)c(C#N)c3c12	HOMO	Pred	-6.53089	f 38	[12, 13, 14, 15, 16, 17, 9, 10, 11]	0.460278	f 129	[19, 20]	0.088083	*	[1, 2, 3, 4, 5, 6, 7, 8, 18, 21, 22]	0.451639
			Calc	-6.60088			0.0216			0.0006			0.9728
		LUMO	Pred	-3.29959			0.0899099			0.144264			0.765826
			Calc	-3.21583			0.0025			0.0028			0.9943
4	Fc1c(F)c(-c2nccnn2)c(F)c(F)c1-c1c(F)c(F)c(-c2c(F)c(F)c(-c3c(F)c(F)c(F)c(F)c3F)c(F)c2F)c(F)c1F	HOMO	Pred	-7.0628	f 7	[1, 2, 3, 4, 5, 12, 13, 14, 15, 16]	0.260616	f 22	[9, 8, 7, 6, 11, 10]	0.284213	f 7	[19, 18, 20, 21, 22, 44, 45, 46, 47, 17]	0.108258	f 7	[25, 24, 26, 27, 28, 40, 41, 42, 43, 23]	0.114573	f 29	[33, 32, 30, 31, 29, 38, 39, 36, 37, 34, 35]	0.23234
			Calc	-6.9048			0.0047			0.9715			0			0			0
		LUMO	Pred	-2.69244			0.166168			0.308884			0.179019			0.180931			0.164997
			Calc	-2.66908			0.2622			0.3609			0.2242			0.1242			0.0286
5	CC1(C)SC(=C(C#N)C#N)C(C#N)=C1C1=C2OCCOC2=C(c2ccnc(C3=C4OCCOC4=C[Si]3(C)C)n2)[Si]1(C)C	HOMO	Pred	-5.77169	f 76	[1, 2, 3, 14, 11, 12, 13, 5, 4, 6, 7, 8, 9, 10]	0.335796	f 25	[37, 36, 35, 34, 33, 32, 31, 30, 29, 28, 38]	0.369498	f 25	[41, 40, 22, 21, 20, 19, 18, 17, 16, 15, 42]	0.214133	f 24/f 34	[26, 27, 39, 23, 24, 25]	0.0805735
			Calc	-5.78231			0.0069			0.753			0.0224			0.2035
		LUMO	Pred	-3.25512			0.679541			0.0933484			0.174518			0.0525924
			Calc	-3.17546			0.5627			0.0008			0.3335			0.0953
6	O=C1Nc2cc(-c3nccc(-c4nc5ccccc5s4)n3)ccc2C1=c1ccc(=c2ccc(=C3C(=O)Nc4cc(-c5ccnc(-c6ccc7c(c6)sc6cccc8ccn7c86)n5)ccc43)s2)s1	HOMO	Pred	-5.1019	f 111	[1, 2, 3, 4, 24, 23, 22, 6, 5, 25, 26, 67, 27, 28, 29, 30, 66, 33, 32, 31, 34, 35, 37, 38, 65, 64, 63, 40, 39, 36]	0.445831	f 78	[19, 18, 17, 16, 15, 14, 13, 12, 20]	0.0268076	f 14	[53, 54, 55, 56, 57, 61, 60, 59, 58, 49, 50, 51, 46, 47, 48, 52]	0.447772	f 24/f 34	[8, 7, 21, 11, 10, 9]	0.0391028	f 24/f 34	[44, 45, 62, 41, 42, 43]	0.0404872
			Calc	-5.11839			0.0042			0			0.9738			0.0001			0.0217
		LUMO	Pred	-3.65201			0.826185			0.0525852			0.0417141			0.0506244			0.0288916
			Calc	-3.57578			0.9424			0.0003			0.0003			0.0285			0.0284
7	N#Cc1ccc2sc(-c3cc4c(=O)[nH]c(=O)c5cc6sc7cc8c(=O)[nH]c(=O)c9ccc%10c3c(c45)c6c7c%10c98)=C2C1=O	HOMO	Pred	-6.44413	f 129	[2, 1]	0.0196205	f 126	[13, 12, 14, 15, 16, 11, 10, 9, 33, 34, 36, 37, 38, 32, 31, 30, 29, 39, 23, 24, 26, 27, 28, 25, 22, 21, 20, 19, 18, 17, 35]	0.59624	*	[3, 4, 5, 6, 7, 8, 40, 41, 42]	0.38414
			Calc	-6.55781			0.0132			0.7705			0.216
		LUMO	Pred	-4.14473			0.035121			0.844564			0.120315
			Calc	-4.28021			0.0105			0.5821			0.4072
8	C(=Cc1ncc(C2COc3cscc3S2)nn1)c1cnc(C2CSc3cscc3S2)nn1	HOMO	Pred	-5.73049	f 22	[6, 5, 4, 3, 17, 16]	0.0497667	f 51/f 55	[10, 11, 12, 13, 14, 15, 7, 8, 9]	0.222733	f 22	[18, 19, 20, 21, 31, 32]	0.120981	f 52	[25, 26, 27, 28, 29, 30, 22, 23, 24]	0.580531	*	[1, 2]	0.0259886
			Calc	-5.73972			0.0009			0.0004			0.0103			0.9773			0.0018
		LUMO	Pred	-3.14723			0.29382			0.145065			0.315427			0.0820274			0.163661
			Calc	-2.87086			0.3181			0.0181			0.378			0.0127			0.2675
9	O=C(O)c1noc(-c2cc3c(-c4noc(C(=O)O)c4C(=O)O)c4c(F)c(F)sc4nc3s2)c1C(=O)O	HOMO	Pred	-6.64259	f 128	[2, 3, 1]	0.0590519	f 100a	[35, 34, 36, 33, 7, 6, 5, 4]	0.158522	f 112	[27, 26, 28, 24, 25, 23, 29, 30, 31, 32, 8, 9, 10, 11]	0.639453	f 128	[16, 18, 17]	0.0217519	f 100a	[21, 20, 22, 19, 15, 14, 13, 12]	0.121221
			Calc	-6.77458			0.0002			0.0284			0.9444			0.0011			0.0259
		LUMO	Pred	-3.5234			0.0615645			0.172043			0.526582			0.0594741			0.180337
			Calc	-3.32977			0.0188			0.3835			0.5372			0.003			0.0574
10	CN1C(=Cc2c(F)c(F)c(-c3c(C#N)csc3C#N)c(F)c2F)C(c2ccccc2)(c2ccccc2)c2ccccc21	HOMO	Pred	-5.39029	f 7	[7, 6, 8, 9, 10, 20, 21, 22, 23, 5]	0.203042	f 121	[14, 13, 12, 15, 16, 17, 18, 19, 11]	0.0627072	f 72	[4, 3, 24, 25, 26, 27, 28, 29, 30, 31, 32, 33, 34, 35, 36, 37, 38, 39, 40, 41, 42, 2, 1]	0.734251
			Calc	-5.45765			0.1411			0.0157			0.82
		LUMO	Pred	-2.59547			0.189299			0.658178			0.152523
			Calc	-2.52762			0.0968			0.8733			0.0279
11	O=C(O)c1nccc(C=Cc2ccnc(C(=O)c3nccc(C=CC(=O)O)n3)n2)n1	HOMO	Pred	-7.28171	f 128	[2, 3, 1]	0.147699	f 108	[24, 23, 22, 28, 18, 19, 20, 21]	0.216852	f 128	[25, 27, 26]	0.0670233	f 108	[9, 10, 11, 29, 15, 14, 13, 12]	0.259112	f 24/f 34	[5, 4, 30, 8, 7, 6]	0.239595	*	[17, 16]	0.0697187
			Calc	-7.08997			0.0007			0.1207			0.0007			0.4351			0.0785			0.3585
		LUMO	Pred	-3.09474			0.0721633			0.312563			0.0641943			0.325165			0.16943			0.0564844
			Calc	-2.91364			0.0029			0.0965			0.0168			0.5598			0.3183			0.0055
12	c1ncnc(-c2c3c(c(-c4nccc(-c5c6c(cc7cscc57)N=S=N6)n4)c4cscc24)N=S=N3)nc(-c2c3c(cc4cscc24)N=S=N3)n1	HOMO	Pred	-5.38463	f 61	[19, 20, 21, 22, 23, 15, 16, 17, 24, 25, 26, 18]	0.24791	f 61	[28, 29, 30, 31, 32, 6, 7, 8, 33, 34, 35, 9]	0.259601	f 61	[42, 43, 44, 45, 46, 38, 39, 40, 47, 48, 49, 41]	0.29907	f 24/f 34	[11, 10, 27, 14, 13, 12]	0.105589	*	[1, 2, 3, 4, 5, 36, 37, 50]	0.0878304
			Calc	-5.30926			0.0002			0.183			0.7677			0.0089			0.0397
		LUMO	Pred	-3.66336			0.372961			0.172834			0.285504			0.0730174			0.0956846
			Calc	-3.50207			0.9155			0.0045			0.0002			0.0789			0.0006
13	N#CC=c1ccc(=c2ccc(=CC=c3ccc(=c4ccc(=CC#N)s4)s3)s2)s1	HOMO	Pred	-5.04878	f 129	[2, 1]	0.0675148	f 600	[3, 4, 28, 7, 8, 9, 10, 11, 12, 27, 6, 5]	0.432485	f 600	[13, 14, 26, 17, 18, 19, 20, 21, 22, 25, 16, 15]	0.432485	f 129	[23, 24]	0.0675148
			Calc	-5.04921			0.0366			0.4633			0.4633			0.0366
		LUMO	Pred	-3.95378			0.0223873			0.477613			0.477613			0.0223873
			Calc	-3.67852			0.0353			0.4646			0.4646			0.0353
14	N#CC(C#N)=C1C=C(c2c(C#N)sc(C(=O)O)c2C#N)SC(c2sc3c(sc4c(F)c(C(=O)O)sc43)c2F)c2nsnc12	HOMO	Pred	-6.3248	f 129	[2, 1]	0.0536929	f 129	[4, 5]	0.0536929	f 128	[15, 17, 16]	0.0242672	f 19	[30, 29, 31, 35, 36, 28, 27, 26, 25, 24, 23, 37, 38]	0.334832	f 128	[32, 34, 33]	0.0591921	f 121	[20, 19, 18, 14, 13, 10, 11, 12, 9]	0.179266	*	[3, 6, 7, 8, 39, 40, 41, 42, 43, 21, 22]	0.295058
			Calc	-6.61231			0.0053			0.0066			0.0001			0.8447			0.0462			0.0018			0.0926
		LUMO	Pred	-4.10263			0.0750026			0.0750026			0.0350105			0.14387			0.0318927			0.178087			0.461135
			Calc	-3.93169			0.0675			0.071			0.0149			0.0217			0.0013			0.23			0.5926
15	Cn1c(=C(C#N)C#N)sc(=Cc2sc(-c3cnc(C#N)nc3)c3c2SCCS3)C(=O)N(C)C1=O	HOMO	Pred	-6.30338	f 129	[5, 6]	0.0430851	f 129	[7, 8]	0.0430851	f 52	[23, 14, 13, 12, 24, 25, 26, 27, 28]	0.389611	f 129	[19, 20]	0.0567266	f 24/f 34	[17, 18, 21, 22, 15, 16]	0.244588	*	[1, 2, 3, 4, 33, 34, 9, 10, 11, 29, 30, 31, 32]	0.222904
			Calc	-6.64723			0.0088			0.0072			0.6028			0.0158			0.1215			0.233
		LUMO	Pred	-3.54669			0.0537252			0.0537252			0.189463			0.0348096			0.145229			0.523047
			Calc	-3.53053			0.0014			0.0005			0.3603			0.0305			0.1833			0.4222
16	N#CC(C#N)=C1C=CSC(c2sc3ccc(C#N)cc3c2C2=CC(=C(C#N)C#N)C=C(c3nc4sccc4s3)S2)=C1	HOMO	Pred	-6.41807	f 82	[1, 2, 3, 4, 5, 6, 7, 8, 9, 10, 41]	0.269051	f 98	[18, 17, 16, 15, 14, 13, 12, 11, 21, 20, 19]	0.15692	f 82	[27, 26, 25, 28, 29, 24, 23, 22, 40, 31, 30]	0.412142	f 80	[38, 34, 35, 36, 37, 33, 32, 39]	0.161887
			Calc	-6.31682			0.01			0.0021			0.75			0.2377
		LUMO	Pred	-3.70474			0.433781			0.116131			0.351886			0.0982014
			Calc	-3.51484			0.6354			0.2436			0.1035			0.017
17	N#Cc1c(C2=CC=C(c3ccncn3)C3N=C(F)C(F)=NC23)noc1C1=CC=C(c2ccncn2)C2N=C(F)C(F)=NC12	HOMO	Pred	-6.68937	f 129	[2, 1]	0.0148722	f 4	[18, 17, 16, 15, 8, 7, 6, 5, 22, 21, 19, 20]	0.349248	f 4	[39, 38, 37, 36, 29, 28, 27, 26, 43, 42, 40, 41]	0.238915	f 24/f 34	[12, 13, 14, 9, 10, 11]	0.0929545	f 24/f 34	[33, 34, 35, 30, 31, 32]	0.0914986	*	[3, 4, 23, 24, 25]	0.212512
			Calc	-6.58022			0.0009			0.4959			0.1399			0.1243			0.0332			0.1878
		LUMO	Pred	-3.11435			0.0284808			0.277273			0.377491			0.123712			0.124095			0.068948
			Calc	-3.3797			0.0382			0.0049			0.5322			0.0007			0.1804			0.2316
18	O=C(c1sc(-n2ccccc2=O)c2c1SCCO2)c1sc(-n2ccccc2=O)c2c1OCCS2	HOMO	Pred	-5.59926	f 33	[12, 11, 6, 7, 8, 9, 10]	0.158409	f 51/f 55	[13, 5, 4, 3, 14, 15, 16, 17, 18]	0.306168	f 33	[28, 27, 22, 23, 24, 25, 26]	0.135431	f 51/f 55	[30, 19, 20, 21, 29, 34, 33, 32, 31]	0.301182	*	[1, 2]	0.0988101
			Calc	-5.68358			0.0688			0.7085			0.056			0.1393			0.0143
		LUMO	Pred	-2.22399			0.191389			0.313025			0.17832			0.271481			0.0457852
			Calc	-2.16971			0.2108			0.2512			0.0837			0.2159			0.2355
The rows of fragment are the indexes of the framents in the original library. The "*" is new fragment.
