# Supplementary material for: Molecular Conditional Generation and Property Analysis of Non-Fullerene Acceptors with Deep Learning
Source: Int J Mol Sci. 2021 Aug 23;22(16):9099. doi: 10.3390/ijms22169099 (PMC8396663; doi:10.3390/ijms22169099)
Supplement: Supplementary file 1 [file ijms-22-09099-s001.zip › Table S1.xlsx]

## Sheet: new
	smiles	homo_pre	lumo_pre
0	CN1C(=O)C2=C(c3c(F)ccc4nsnc34)N(C)C(=O)C2=C1c1ccc2nc(C=Cc3ccncn3)oc2c1	-5.46823	-3.31925
1	Cc1c(-c2ncc(C=Cc3ccnc(-c4cnc(-c5cc6ccn7c8ccccc8sc(c5)c67)nc4)n3)nc2)cc1	-5.2212	-2.905
2	c1cc(-c2ccc3nc(-c4nc5ccsc5s4)oc3c2)nc(-c2ccc3nc(-c4ccc5nsnc5c4)oc3c2)n1	-6.15175	-2.85008
3	c1cc(-c2nccc(-c3ccnc(-c4ccc5nc(-c6ncccn6)oc5c4)n3)n2)ncn1	-6.53083	-2.60889
4	O=C(c1coc(-c2nc3sccc3s2)c1C(=O)O)c1scc(-c2nc3sccc3s2)c1C(=O)O	-6.07481	-2.86065
5	Cn1c(=O)c2c(-c3oncc3C(=O)O)c3c4cccc5cccc(c3c(-c3scc(-c6nccn6C(=O)n6ccnc6)n3)c2c1=O)c54	-6.46628	-2.91952
6	Cc1oc2ccccc2c(=O)c1-c1nccc(-c2ccc(C(=O)c3cocc3-c3ncccn3)s2)n1	-6.37069	-2.47829
7	c1cc(-c2cnc(C3CSc4cscc4S3)nn2)nnc1-c1cnc(C2COc3cscc3S2)nn1	-5.77336	-3.31016
8	O=C(c1ccc(-c2cc3c(s2)-c2sccc2[Si]3(c2ccccc2)c2ccccc2)s1)c1cocc1-c1cocc1C(=O)c1cccs1	-5.3818	-2.36322
9	O=C(O)c1c(C=Cc2ccncn2)csc1C=Cc1ccnc(-c2scc(C3COc4nsnc4O3)c2C(=O)O)n1	-6.27707	-3.0085
10	O=C(c1ccoc1)c1sccc1-c1oncc1C(=O)O	-6.79651	-2.71982
11	Cc1c(-c2ncc(-c3ccc(C(=O)c4ccoc4-c4cnc(-c5nc6ncccn6c5C)nc4)s3)nc2)nc2ncccn12	-5.82338	-2.86349
12	CN1C(=O)C2=C(n3ccccc3=O)N(C)C(=O)C2=C1c1ccc2c(c1)sc1cc(C3COc4nsnc4O3)cc3ccn2c31	-5.46739	-3.03026
13	CN1C(=O)C2=C(c3sc(C#N)cc3C#N)N(C)C(=O)C2=C1c1c(C#N)csc1C#N	-6.18749	-3.87831
14	CN1C(=O)C(=Cc2c(F)c(F)c(C3=C4C(=O)N(C)C(c5ccc6ncoc6c5)=C4C(=O)N3C)c3nsnc23)C(=O)N(C)C1=O	-5.58267	-3.6715
15	O=c1ccccn1-c1cnc(C2=CC=CC3N=C(F)C(F)=NC23)nc1	-6.09607	-2.48456
16	O=C(O)c1ncc(-c2csc(C3COc4nsnc4O3)c2C(=O)O)cn1	-6.978	-2.70809
17	Fc1c(-c2nccnn2)sc2c1sc1c(F)c(-c3ncc(C4COc5nsnc5O4)nn3)sc12	-6.30992	-3.08727
18	O=C(c1ccc(-c2nocc2C(=O)O)s1)c1cocc1-c1scc(C2COc3nsnc3O2)c1C(=O)O	-6.39925	-2.64049
19	Fc1c(F)c(-c2ncc(C3COc4nsnc4O3)cn2)c(F)c(F)c1-c1nccc(C=Cc2ccncn2)n1	-6.8405	-2.85327
20	O=C(c1cocc1-c1nccc(C2COc3nsnc3O2)n1)c1sccc1-c1ccnc(C=Cc2ccncn2)n1	-6.5885	-2.68573
21	O=C(O)c1c([SiH]2c3ccsc3-c3sccc32)c(C(=O)O)c(C2=CC=CC3N=C(F)C(F)=NC23)c2c1OCCS2	-5.69189	-2.27123
22	CN1C(=O)C(=Cc2scc(-c3sc4ccc(C#N)cc4c3-c3c4c(cc5cscc35)N=S=N4)c2C#N)C(=O)c2ccccc21	-5.82112	-3.65991
23	Cn1c(=O)c2c(-c3ccc(C(=O)c4ccoc4-c4ncc(C#N)s4)s3)c3c4cccc5cccc(c3c(-c3nc6ccsc6s3)c2c1=O)c54	-6.32204	-3.09243
24	N#Cc1ccc2sc(-c3c(F)c(F)c(C4COc5nsnc5O4)c4nsnc34)c(-c3c(C#N)csc3C#N)c2c1	-6.76151	-3.59577
25	Cn1c(=O)c2c(-c3nccnn3)c3c4cccc5c(C#N)ccc(c3c(-c3nccc(C6COc7nsnc7O6)n3)c2c1=O)c54	-6.69078	-3.38081
26	O=C(c1cc(F)c(-c2nc3ccccc3s2)c2nsnc12)c1c(F)cc(-c2nc3ccccc3s2)c2nsnc12	-6.45521	-3.49986
27	C[Si]1(C)C=C2OCCOC2=C1c1c(F)c(F)c(C2=C3OCCOC3=C(C#N)[Si]2(C)C)c(F)c1F	-5.49268	-2.28476
28	O=C(c1ccc(-c2scc3c2SCCS3)s1)c1cocc1-c1sc(-c2ncccn2)c2c1SCCS2	-5.45444	-2.24693
29	CN1C(=O)C(=Cc2cc3c(-c4cncnn4)c4c(F)c(F)sc4nc3s2)C(=O)N(C)C1=O	-6.53153	-3.58632
30	c1ccc(C(=C(c2ccccc2)c2ccc(C=Cc3ccncn3)cc2)c2ccccc2)cc1	-5.48586	-2.34149
31	O=C(n1ccnc1)n1cncc1-c1nc2ccc(-c3ncccn3)cc2o1	-6.29361	-2.36149
32	O=C(O)c1c(-c2nccc(-c3cscc3C(=O)O)n2)noc1C1COc2nsnc2O1	-6.68006	-2.40603
33	N#Cc1ccc2sc(-c3cscc3C(=O)O)c(-c3ccsc3C(=O)c3cocc3C3COc4nsnc4O3)c2c1	-6.25949	-2.59862
34	O=C(c1ccc(-c2ncc(-c3nccn3C(=O)n3ccnc3)cn2)s1)c1cocc1-c1nccnn1	-6.40774	-2.82607
35	Cn1c(=CC2=CC=C(c3cocc3C(=O)c3ccc(-c4cncnc4)s3)C3N=C(F)C(F)=NC23)nc2ncccn12	-6.67769	-3.21204
36	O=C(O)c1conc1-c1ccnc(-c2onc(-c3nc4ccccc4s3)c2C(=O)O)n1	-7.08859	-2.61606
37	Fc1cc(-c2ccnc(-c3cc(F)c(C=C4Oc5ccccc5N4C)c4nsnc34)n2)c2nsnc2c1	-5.04901	-2.82662
38	Cn1c(=O)c2cc(-c3csc(C#Cc4sc(C#N)c(F)c4F)c3C(=O)O)c(-c3c(F)c(F)cc4nsnc34)c2c1	-6.20691	-3.25415
39	Fc1sc2nc3sc(-c4ncncn4)cc3c(-c3ccncn3)c2c1F	-6.43727	-3.01112
40	N#Cc1sc(-c2nc3ccccc3o2)c(C#N)c1-c1ncc(-c2c(C#N)sc(-n3ccccc3=O)c2C#N)cn1	-6.75792	-3.3079
41	Cn1c(-c2ncc(-c3cncnn3)cn2)nc(C#N)c1C#N	-7.15412	-3.34723
42	Cn1c(=O)c2c(-c3csc(C(=O)O)c3C(=O)O)c3c4cccc5cccc(c3c([SiH]3C=C6OCCOC6=C3)c2c1=O)c54	-5.68264	-2.81659
43	C(=Cc1ccnc(-c2ccnc(-c3nccc(C=Cc4nc5ccccc5s4)n3)n2)n1)c1ccncn1	-6.28424	-2.77515
44	C=Cc1ccnc(-c2ncc(-c3nccc(C4COc5nsnc5O4)n3)cn2)n1	-6.54546	-2.58184
45	N#Cc1ccc2sc(C=Cc3ccncn3)c(-c3ccnc(C=C4Sc5ccccc5S4)n3)c2c1	-5.5226	-2.81702
46	c1cnc(-c2ncc(-c3cc4c(s3)-c3sccc3C43OCCO3)cn2)nc1	-5.47821	-2.44677
47	O=C(O)c1c(-c2nccc(C=Cc3nc4ccccc4s3)n2)csc1-c1nccc(C=Cc2ccncn2)n1	-6.30189	-2.80169
48	CN1C(=CC2=CC(=C(C#N)C#N)C=C(c3nccc(C4=CC(=C(C#N)C#N)C=CO4)n3)S2)Oc2ccccc21	-5.36215	-3.45848
49	CN1C(=O)C2=C(c3ccc4ncoc4c3)N(C)C(=O)C2=C1c1ccc2c(c1)sc1cccc3ccn2c31	-5.15332	-2.87887
50	Cc1nc2csc(-c3ncc(-c4c5c(c(C=C6C(=O)N(C)C(=O)N(C)C6=O)c6cscc46)N=S=N5)nc3)c2nc1C	-5.59739	-3.74596
51	O=C(c1ccc(-c2scc(C(=O)O)c2C(=O)O)s1)c1ccoc1-c1csc(C(=O)O)c1C(=O)O	-6.29986	-2.65756
52	CN1C=C2C(=O)N(C)C(c3c(F)cc(C4=C5C(=O)N(C)C=C5C(=O)N4C)c4nsnc34)=C2C1=O	-5.53865	-3.4888
53	N#Cc1sc(-c2ccc(C(=O)c3cocc3-c3nocc3C(=O)O)s2)c(C#N)c1C(=O)O	-7.04793	-3.42119
54	Cn1c(=O)c2c(-c3oncc3C(=O)O)c3c4cccc5cccc(c3c(-c3scc(-c6cncn6C(=O)n6ccnc6)c3C(=O)O)c2c1=O)c54	-6.47072	-2.98481
55	O=C(O)c1sc([SiH]2C=C3OCCOC3=C2)c2c1SCCS2	-5.47697	-2.01616
56	CN1C(=Cc2nccc(-c3ccnc(-c4c(F)c(F)cc5nsnc45)n3)n2)C(c2ccccc2)(c2ccccc2)c2ccccc21	-5.37773	-2.65433
57	N#Cc1sc(C#Cc2nccc(C=Cc3ccc(C(=O)c4cocc4C#N)s3)n2)c(F)c1F	-6.66467	-3.27989
58	O=C(c1ccc(-c2c(F)c(F)c(F)c(F)c2F)s1)c1cocc1-c1cncnn1	-6.58446	-2.98951
59	CN1C(=Cc2ncnc(-c3nccc(-c4ccc5ncoc5c4)n3)n2)C(c2ccccc2)(c2ccccc2)c2ccccc21	-5.55067	-2.14243
60	CN1C=C2C(=O)N(C)C(c3cocc3C(=O)c3ccc(-c4oncc4C(=O)O)s3)=C2C1=O	-5.68171	-2.89564
61	N#Cc1ccc2sc(-c3cc4ccn5c6ccccc6sc(c3)c45)c(-c3cc4c(s3)-c3sccc3[Si]4(C)C)c2c1	-5.28403	-1.99065
62	Cn1c(=O)c2c(-c3ncc(C(=O)O)cn3)c3c4cccc5cccc(c3c(-c3ncc(C(=O)O)nn3)c2c1=O)c54	-6.70621	-3.09258
63	CN1C(=O)C(=Cc2cocc2C(=O)c2sccc2-c2ccc(C(=O)c3cocc3-c3ccc(C(=O)c4ccoc4)s3)s2)s1	-6.20968	-2.95737
64	Cc1nc2c(-c3sc(C#N)c4c3OCCS4)sc(-c3c(C(=O)O)sc4ccc(C#N)cc34)c2nc1C	-5.81133	-3.10544
65	N#Cc1ccc2sc(-c3csc(C#N)c3C(=O)O)c(-c3nocc3C(=O)O)c2c1	-6.79953	-2.57735
66	CN1C(=O)C(=C2C(=O)N(C)c3cc(-c4nccc(-c5scc(C6COc7nsnc7O6)c5C(=O)O)n4)ccc32)c2ccccc21	-5.919	-3.17215
67	Fc1c(F)c(C2COc3nsnc3O2)c2nsnc2c1-c1ccnc(-c2ccncn2)n1	-6.6078	-3.54773
68	CN1C(=O)C2=C(c3ccncn3)N(C)C(=O)C2=C1c1ccc2nc(C3=CC(=C(C#N)C#N)C=C(C(=O)O)S3)oc2c1	-6.04636	-3.80209
69	O=C(O)c1c(C2COc3nsnc3O2)csc1-c1ncncn1	-6.49659	-3.02245
70	CN1C(=Cc2ncc(-c3nccc(C=Cc4ncc(C#N)s4)n3)nn2)C(c2ccccc2)(c2ccccc2)c2ccccc21	-5.49731	-3.03273
71	N#Cc1ccnc(-c2cocc2C(=O)c2sccc2-c2ncccn2)n1	-6.67629	-2.55803
72	O=C(O)c1ccsc1-c1nccc(-c2c(F)cc(C3COc4nsnc4O3)c3nsnc23)n1	-6.57423	-3.60349
73	O=C(O)c1c(-c2csc3ccc(C#N)cc23)nc(-c2cocc2C(=O)c2cccs2)nc1	-6.40844	-2.36606
74	O=C(O)c1cscc1-c1ccnc(-c2ccc3nc(C4COc5nsnc5O4)oc3c2)n1	-6.70958	-2.56611
75	C[Si]1(C)C(C#N)=C2OCCOC2=C1c1cocc1C(=O)c1ccc(C#N)s1	-6.27969	-2.99389
76	Cn1c(=O)c2cc(-c3nccc(C(F)(F)F)n3)c3c(=O)n(C)c(=O)c4cc(-c5ncccn5)c(c1=O)c2c43	-7.12775	-3.71674
77	N#Cc1ccnc(-c2ccnc(-c3nccc(C=CC4COc5nsnc5O4)n3)n2)n1	-6.52504	-2.86112
78	CN1C(=O)C(=Cc2cc3c(s2)-c2sc(-c4ccnc(C(F)(F)F)n4)cc2[Si]3(C)C)C(=O)N(C)C1=O	-6.05036	-3.38364
79	O=C(c1ccc(-c2scc3c2SCCO3)s1)c1cocc1-c1sc(C2COc3nsnc3O2)c2c1OCCS2	-5.66627	-2.35404
80	Cn1c(=O)c2c(-c3csc(C4COc5cscc5S4)c3C(=O)O)c3c4cccc5cccc(c3c(-c3scc6c3OCCS6)c2c1=O)c54	-5.66605	-2.74207
81	CN1C(=O)C(=Cc2sc(C#N)c(C3=C4C(=O)N(C)C(c5c(F)ccc6nsnc56)=C4C(=O)N3C)c2C#N)C(=O)N(C)C1=O	-5.73466	-3.8726
82	Cn1c(=Cc2ccnc(-c3c(-c4cncnn4)sc4ccc(C#N)cc34)n2)c2cccc3cccc1c32	-5.534	-2.75104
83	N#CC(C#N)=C1C=C(c2ncnc(-c3scc4c3OCCS4)n2)OC(C2COc3nsnc3O2)=C1	-6.28731	-3.39954
84	Fc1sc2nc3sc(C4COc5nsnc5O4)cc3c(-c3ncnc(-c4scc5c4OCCS5)n3)c2c1F	-6.05109	-2.65779
85	O=C(O)c1ccsc1-c1nc(F)c(-c2scc3c2SCCO3)c2nsnc12	-5.89563	-3.30565
86	c1nc(-c2cnc(C3COc4nsnc4O3)nn2)nc(-c2ccnc(C3COc4nsnc4O3)n2)n1	-6.48896	-3.59451
87	CN1C(=O)C2=C(c3ccnc(-n4ccccc4=O)n3)N(C)C(=O)C2=C1c1nccc(-n2ccccc2=O)n1	-5.7427	-3.44823
88	O=C1c2ccccc2C(=O)N1c1ncc(-c2cnc(-c3ccncn3)nc2)nn1	-6.84295	-3.08703
89	O=C(O)c1nccc(-c2cc(F)c(C3COc4nsnc4O3)c3nsnc23)n1	-6.73477	-3.73679
90	N#CC(C#N)=C1C=C(C=C2Sc3ccccc3S2)SC(c2ccnc(C3=CC(=C(C#N)C#N)C=CO3)n2)=C1	-6.08496	-3.51888
91	N#Cc1ccc2sc(-c3nc4ccc(-c5ccc6nsnc6c5)cc4o3)c(-c3nc4ccccc4o3)c2c1	-6.2788	-3.02583
92	O=C(O)c1conc1-c1noc(-c2ccncn2)c1C(=O)O	-7.21049	-3.0072
93	N#Cc1csc(C#N)c1-c1nccc(C(F)(F)F)n1	-7.52586	-3.11075
94	O=C(O)c1c(-n2ccccc2=O)noc1-c1nc(F)c(-n2ccccc2=O)c2nsnc12	-6.19122	-3.6991
95	N#Cc1ccc2sc(-c3cncnn3)c(-c3ccnc(-c4nc5ccccc5s4)n3)c2c1	-6.48657	-2.88206
96	Cn1c(=O)c2c(-c3cncnn3)c3c4ccc(C#N)c5cccc(c3c(-c3cncnn3)c2c1=O)c54	-6.74185	-3.5782
97	O=C(O)c1cscc1-c1cocc1C(=O)c1ccc(-c2csc(-c3ncccn3)c2C(=O)O)s1	-6.15665	-2.60918
98	c1cc(-c2ncnc(-c3cc(F)c(C4CSc5cscc5S4)c4nsnc34)n2)c2nsnc2c1	-5.65853	-3.47157
99	c1cc(-c2nccc(-c3ccc4nc(C5COc6nsnc6O5)oc4c3)n2)ncn1	-6.6635	-2.58559
100	N#Cc1sc(-c2scc(-c3ccncn3)c2C(=O)O)c(C#N)c1-c1onc(-c2ccncn2)c1C(=O)O	-7.07206	-3.21849
101	O=C(c1c2c(cc3cscc13)N=S=N2)c1c2c(c(-c3ccncn3)c3cscc13)N=S=N2	-5.59719	-3.57192
102	O=C(F)c1ccc(C(=O)c2cocc2-c2ccncn2)s1	-6.95458	-3.10489
103	O=C(O)c1conc1-c1c(F)c(F)cc(F)c1F	-7.08809	-2.15258
104	FC1=NC2C=CC=C(c3cncnn3)C2N=C1F	-6.54921	-2.80641
105	C1=C2OCCOC2=C[Si]1(c1nccc(-c2scc3c2SCCO3)n1)C1COc2nsnc2O1	-5.71404	-2.10093
106	C=Cc1ccnc(-c2c3c(=O)n(C)c(=O)c3c(-c3ccc4c(c3)sc3cccc5ccn4c53)c3c2OCCS3)n1	-5.39844	-2.86161
107	Cn1c(-c2ncc(C3=C4OCCOC4=C(c4ncc(-c5nc(C#N)c(C#N)n5C)cn4)[Si]3(C)C)nc2)nc(C#N)c1C#N	-6.18903	-3.1891
108	C=Cc1ccnc(-c2ccnc(-c3c(C#N)sc4ccc(C#N)cc34)n2)n1	-6.79609	-2.85063
109	Nc1ccc(-c2c(C#N)sc(-c3ccc(N)cc3)c2C#N)nc(-c2ncc(-c3ccc4nsnc4c3)cn2)cc1	-5.92248	-2.86031
110	N#Cc1sc(-c2ncnc(-c3ccc4c(c3)sc3cccc5ccn4c53)n2)c(C#N)c1C1COc2cscc2S1	-5.33222	-3.5145
111	CN1C(=O)C(=Cc2c(C#N)sc(-c3cocc3C(=O)c3ccc(-c4cc(F)cc5nsnc45)s3)c2C(=O)O)s1	-6.53406	-3.42316
112	O=C(O)c1ccsc1-c1ccnc(-c2cc(F)c(C3COc4nsnc4O3)c(F)c2F)n1	-6.60171	-2.84683
113	CN1C(=O)C2=C(c3c(F)c(F)cc(F)c3F)N(C)C(=O)C2=C1c1ncnc(C(=O)O)n1	-6.0205	-3.69044
114	Fc1cc(-c2nccc(-c3cc4c(s3)-c3sc(C5COc6nsnc6O5)cc3C43SCCS3)n2)ncn1	-5.80121	-2.79688
115	N#Cc1sc(-c2ccc(N)cc2)c(C#N)c1-c1ccc2nc(-c3scc4c3SCCO4)oc2c1	-5.64318	-2.43968
116	CN1C(=O)C(=Cc2ccc3c(c2)sc2cc(-c4nccc(C=Cc5ncccn5)n4)cc4ccn3c42)C(=O)N(C)C1=O	-5.41283	-3.00198
117	Cn1c(=C(C#N)C#N)sc(=Cc2nc3ccc(-c4ncnc(-c5scc6c5SCCO6)n4)cc3o2)c1=O	-6.11381	-3.61089
118	O=C(c1cocc1-c1nccnn1)c1sccc1-c1ncncn1	-6.57779	-2.53515
119	CN1C(=Cc2nc3ccc(-c4ncnc(-c5cc6ccn7c8ccccc8sc(c5)c67)n4)cc3o2)C(C)(C)c2ccccc21	-5.12177	-2.02049
120	N#Cc1cocc1C(=O)c1sccc1-c1nccc(-c2ccsc2C(=O)c2ccoc2)n1	-6.59568	-2.51257
121	C[Si]1(C)c2cc(-c3ncnc(C#N)n3)sc2-c2sc(-c3ccnc(C#N)n3)cc21	-6.24787	-3.38191
122	N#CC(C#N)=C1C=C(c2cocc2C(=O)c2sccc2C2=CC(=C(C#N)C#N)C=C(c3ccnc(C4=CC(=C(C#N)C#N)C=CO4)n3)O2)nc2ncccn12	-6.37103	-3.42191
123	O=c1ccccn1-c1nccc(-c2cc(F)c(-c3ncnc(-n4ccccc4=O)n3)c3nsnc23)n1	-6.0385	-3.38115
124	Cc1nc2c(-c3onc(C#N)c3C(=O)O)sc(-c3csc(C#N)c3C(=O)O)c2nc1C	-6.45687	-3.419
125	N#Cc1ccc2sc(-c3ccc4ncoc4c3)c(-c3ncncn3)c2c1	-6.54051	-2.63345
126	CN1C(=O)C2=C(c3occc3C(=O)c3ccc(C4COc5nsnc5O4)s3)N(C)C(=O)C2=C1c1sccc1C(=O)O	-5.43773	-3.04024
127	N#CC(C#N)=C1C=COC(c2nccc(C3=CC(=C(C#N)C#N)C=C(c4ccncn4)O3)n2)=C1	-6.58231	-3.94699
128	Cn1c(=O)c2c(-c3c(C#N)csc3C#N)c3c4ccc(C#N)c5cccc(c3c(-c3c(C#N)csc3C#N)c2c1=O)c54	-7.13734	-3.65618
129	O=C(c1ccc(-c2ccncn2)s1)c1ccoc1C=Cc1ccnc(-c2onc(-c3cocc3C(=O)c3cccs3)c2C(=O)O)n1	-6.28297	-3.08728
130	N#CC(C#N)=C1C=C(c2ncc(-c3cc4c(s3)-c3sccc3C4=C(C#N)C#N)cn2)C(=O)N(C)C1=O	-6.5949	-4.24492
131	N#Cc1sc(-c2cnc(C(=O)O)nc2)c(C#N)c1C1COc2nsnc2O1	-7.0743	-4.07357
132	O=C(O)c1c(C(F)(F)F)csc1-c1sc(-c2sccc2C(=O)O)c2c1OCCS2	-5.75529	-2.12905
133	Fc1nc(-c2ncc(-c3c(F)c(F)c(-c4ccncn4)c4nsnc34)cn2)c2nsnc2c1-c1c(F)nc(-c2ccncn2)c2nsnc12	-6.71484	-3.71946
134	N#CC(C#N)=C1C=C(c2ncc(-c3ccc(N)cc3)nn2)SC(c2cnc(-c3ccc(N)cc3)nn2)=C1	-5.73974	-3.19226
135	N#Cc1cocc1C(=O)c1ccc(-c2csc(-c3ccc(C(=O)c4ccoc4)s3)c2C(=O)O)s1	-6.3537	-2.74623
136	Cc1oc2ccccc2c(=O)c1-c1ccnc(C=Cc2ccnc(-c3ncc(-c4c(C)oc(=O)c5ccccc45)cn3)n2)n1	-6.33835	-2.48975
137	N#CC(C#N)=C1C=CSC(c2ncc(C(=O)O)nn2)=C1	-6.72285	-4.06144
138	CN1C(=O)C2=C(c3onc(C4COc5nsnc5O4)c3C(=O)O)N(C)C(=O)C2=C1c1sccc1C(=O)O	-5.95426	-3.59213
139	C(=Cc1nccc([SiH]2C=C3OCCOC3=C2)n1)c1ncccn1	-5.82381	-2.03954
140	O=C(O)c1cnoc1C1=CC=C(c2ccnc(C3=CC=CC4N=C(F)C(F)=NC34)n2)C2N=C(F)C(F)=NC12	-6.43831	-2.95325
141	O=C(O)c1sc(-c2ncnc(-c3scc4c3SCCS4)n2)c2c1SCCO2	-5.74628	-2.4206
142	c1cc(-c2ncnc(-c3c4c(c(-c5ccnc(-c6ccncn6)n5)c5cscc35)N=S=N4)n2)ncn1	-5.98546	-3.97442
143	O=C(O)c1c(-c2nccc(-c3nc4ccccc4[nH]3)n2)csc1-c1ncnc(-c2nc3ccccc3[nH]2)n1	-6.35761	-2.71376
144	CN1C(=O)C2=C(c3cnc(-c4nc5ccccc5s4)nc3)N(C)C(=O)C2=C1c1cnc(-c2nc3ccccc3[nH]2)nc1	-5.81551	-3.52716
145	C=Cc1ccnc(C(=O)c2nccc(-c3cc4cc5c(F)c(F)sc5nc4s3)n2)n1	-6.43959	-2.62179
146	Cc1nc2csc(-c3nccc(-c4sc(C#N)c(C5COc6nsnc6O5)c4C#N)n3)c2nc1C	-6.32272	-3.32603
147	FC1=NC2C=CC=C(c3nccc(C(F)(F)F)n3)C2N=C1F	-6.58262	-2.65538
148	CN1C=C2C(=O)N(C)C(c3nccc(C4=CC(=C(C#N)C#N)C=CS4)n3)=C2C1=O	-5.75003	-3.53042
149	N#Cc1c(F)nc(-c2ccc3c(c2)sc2cc(-c4c(F)cc(C#N)c5nsnc45)cc4ccn3c42)c2nsnc12	-5.73076	-3.80514
150	Cc1oc2ccccc2c(=O)c1-c1ccc(C(=O)c2ccoc2-c2occc2C(=O)c2cccs2)s1	-5.90376	-2.36007
151	c1ncc(-c2nccc(-c3ccnc(C4COc5nsnc5O4)n3)n2)nn1	-6.45479	-3.00267
152	N#CC(C#N)=C1C=CSC(c2cc3c(s2)-c2sc(C4=CC(=C(C#N)C#N)C=CO4)cc2C32OCCO2)=C1	-6.06515	-3.64197
153	FC(F)(F)c1nccc(-c2c(F)c(F)c(C3COc4nsnc4O3)c(F)c2F)n1	-6.89146	-2.90223
154	N#Cc1ccc2sc(-c3nc4ccsc4s3)c(-c3cc4c(-c5ccc6ncoc6c5)c5c(F)c(F)sc5nc4s3)c2c1	-6.01828	-2.7772
155	O=C(c1cocc1-c1nc2ccsc2s1)c1sccc1-c1ncnc(-c2sc(C3COc4nsnc4O3)c3c2OCCS3)n1	-6.00046	-2.53394
156	O=C(c1coc(-c2cc3sccc3s2)n1)c1c(F)c(F)c(-c2ncnc(-c3c(F)c(F)cc4nsnc34)n2)c2nsnc12	-6.11844	-3.17297
157	N#Cc1cocc1C(=O)c1sccc1-c1ccc(C(=O)c2ccoc2-c2cc3c(s2)-c2sccc2C32SCCS2)s1	-5.47433	-2.79359
158	CN1C(=O)C(=Cc2ncc(-c3cocc3C(=O)c3ccc(-c4c(C#N)csc4C#N)s3)nc2)C(=O)N(C)C1=O	-6.7288	-3.47207
159	C(=CC1COc2nsnc2O1)c1ccnc(-c2ccnc(-c3cc4ccn5c6ccccc6sc(c3)c45)n2)n1	-5.20801	-2.30392
160	CN1C(=Cc2noc(-c3ccnc(-c4oncc4C(=O)O)n3)c2C#N)C(c2ccccc2)(c2ccccc2)c2ccccc21	-5.80233	-3.2493
161	O=C(c1ccc(-c2noc(C3COc4cscc4S3)c2C(=O)O)s1)c1cocc1-c1ccc2ncoc2c1	-5.98868	-2.57715
162	c1nc(-c2ccc3ncoc3c2)nc(-c2sc(C3COc4nsnc4O3)c3c2OCCS3)n1	-6.33366	-2.40468
163	O=C(c1cccs1)c1ccoc1-c1ccnc(-c2cocc2C(=O)c2sccc2-n2ccccc2=O)n1	-5.95086	-2.32836
164	Cn1c(=O)c2c(-c3scc(C#N)c3C(=O)O)c3c4cccc5cccc(c3c(-c3scc(C6COc7nsnc7O6)c3C(=O)O)c2c1=O)c54	-6.48731	-3.09503
165	N#Cc1sc(-c2cnc(-c3sc(C#N)c(-c4nc5ccccc5s4)c3C#N)nc2)c(C#N)c1-c1nc2ccccc2[nH]1	-6.40369	-3.81571
166	FC1=NC2C(c3cnc(-c4nc5ccccc5[nH]4)nn3)=CC=C(c3ncc(-c4nc5ccccc5[nH]4)nn3)C2N=C1F	-6.14671	-3.36446
167	CN1C(=O)C(=Cc2ncc(-c3ncc(-c4cocc4C(=O)c4cccs4)cn3)nn2)C(C)(C)c2ccccc21	-5.80958	-3.04971
168	C[Si]1(C)c2cc(-c3cnc(-c4ccncn4)nn3)sc2-c2sc(-c3cnc(-c4ccncn4)nc3)cc21	-5.88619	-3.19127
169	CN1C(=O)C(=Cc2ncc(-c3occc3C(=O)c3ccc(-c4c(C#N)csc4C#N)s3)nn2)C(=O)N(C)C1=O	-6.50603	-3.42262
170	CN1C(=O)C(=C2C(=O)N(C)c3cc(-c4ncnc(C#N)n4)ccc32)c2ccc(-c3ncc(C#N)s3)cc21	-6.32447	-3.81251
171	O=C(c1ccc(-c2nocc2C(=O)O)s1)c1cocc1-c1ccc2nc(C=C3Sc4ccccc4S3)oc2c1	-5.31774	-2.50142
172	O=C(O)c1ccc(C=C(c2ccc(C(=O)O)cc2)c2ncnc(-c3nccc(C4COc5nsnc5O4)n3)n2)cc1	-6.59601	-2.98098
173	Cc1nc2csc(-c3c(-c4cc5ccn6c7ccccc7sc(c4)c56)s3)c2nc1C	-4.93495	-2.49935
174	CN1C(=O)C(=Cc2c3cc(-c4ccnc(-c5ncncn5)n4)sc3nc3sc(F)c(F)c23)C(=O)N(C)C1=O	-6.39795	-3.46477
175	CN1C(=O)C(=Cc2c(-c3ccnc(-c4cocc4C(=O)c4cccs4)n3)C3N=C(F)C(F)=NC23)C(=O)N(C)C1=O	-6.6131	-3.59085
176	c1cc(-c2ncc(-c3ccnc(C4COc5cscc5S4)n3)cn2)nc(C2COc3nsnc3O2)n1	-5.76653	-3.18732
177	O=C(c1cccs1)c1cocc1-c1ccnc(-c2ccsc2C(=O)c2cocc2N2C(=O)c3ccccc3C2=O)n1	-6.36531	-2.51649
178	C[Si]1(C)c2ccsc2-c2sc(-c3ncnc(-c4scc(C5COc6nsnc6O5)c4C(=O)O)n3)cc21	-5.90496	-2.74049
179	N#CC(C#N)=C1C=COC(c2ncnc(C3=CC(=C(C#N)C#N)C=C(C4COc5cscc5S4)S3)n2)=C1	-6.25444	-3.9783
180	N#Cc1ccc2sc(-c3scc(-c4ccc(N)cc4)c3C(=O)O)c(-c3cc4c(s3)-c3sccc3C43SCCS3)c2c1	-5.31258	-2.13232
181	O=C(c1ccc(-c2cc(F)c(C3COc4nsnc4O3)c3nsnc23)s1)c1cocc1-c1scc2c1SCCO2	-6.01092	-3.39029
182	N#CC(C#N)=C1C=C(c2cnc(-c3ccncn3)nn2)SC(c2cnc(-c3ccc4nsnc4c3)nn2)=C1	-6.64667	-3.99214
183	c1cc(-c2ncc(-c3ccnc(C4COc5cscc5S4)n3)cn2)nc(C2COc3cscc3S2)n1	-5.61294	-3.12502
184	O=C(c1ccoc1)c1sccc1-c1cnc(-c2cocc2C(=O)c2sccc2-c2nc3ccsc3s2)nc1	-6.0534	-2.46563
185	c1cc(-c2cnc(-c3cc4c(C5COc6nsnc6O5)c5c(F)c(F)sc5nc4s3)nc2)c1F	-6.4257	-3.0631
186	O=C(c1cccs1)c1cocc1-c1c2c(c(-c3nccnn3)c3cscc13)N=S=N2	-5.32176	-3.3483
187	C(=CC1COc2nsnc2O1)c1ccnc(-c2ccnc(C3CSc4cscc4S3)n2)n1	-5.65307	-2.66378
188	O=C(O)c1ccsc1-c1nccc(-c2ccc(C(=O)c3ccoc3C3CSc4cscc4S3)s2)n1	-5.71805	-2.97192
189	O=C(c1ccc(C=Cc2ccncn2)s1)c1cocc1C=Cc1ccnc(-c2nc(F)cc3nsnc23)n1	-6.29594	-3.25855
190	C[Si]1(C)c2cc(-c3sc(C#N)cc3C#N)sc2-c2sc(C3=CC(=C(C#N)C#N)C=CS3)cc21	-6.08072	-3.61526
191	CN1C(=O)C2=C(C=Cc3ccnc(-c4c(F)c(F)c(C(=O)O)c(F)c4F)n3)N(C)C(=O)C2=C1c1ccc2c(c1)sc1cccc3ccn2c31	-5.27061	-3.28721
192	Nc1ccc(-c2ccc3nc(-c4ncc(-c5nc6ccc(-c7ccc(N)cc7)cc6o5)cn4)oc3c2)cc1	-5.22161	-2.57941
193	O=C(O)c1nccc(-c2csc(-c3cc4cc5c(F)c(F)sc5nc4s3)c2C(=O)O)n1	-6.53027	-2.65921
194	C=Cc1ccnc(C2=C3C(=O)N(C)C(c4cc5cc(C#N)ccc5s4)s3)=C2C1=O	-6.01502	-3.35946
195	c1nc(-c2ncc(C3CSc4cscc4S3)cn2)ncc1-c1cnc(C2COc3cscc3S2)nc1	-5.75284	-2.65525
196	N#Cc1sc(-c2cocc2C(=O)c2sccc2C(=O)O)c(C#N)c1-c1cscc1C(=O)O	-6.8203	-3.00377
197	Cn1c(=O)c2c(-c3ccsc3C(=O)c3ccoc3)c3c4cccc5cccc(c3c(-c3scc6c3OCCS6)c2c1=O)c54	-5.70342	-2.59853
198	Fc1cc2nsnc2c(-c2ncnc(-c3c(F)c(F)c(C4COc5cscc5S4)c(F)c3F)n2)c1F	-5.9085	-3.06968
199	CN1C(=C[Si]2(c3ncnc(-c4scc5c4OCCS5)n3)C=C3OCCOC3=C2)C(c2ccccc2)(c2ccccc2)c2ccccc21	-5.13424	-1.90684
200	N#Cc1ccc2sc(-c3c(C#N)sc(N4C(=O)c5ccccc5C4=O)c3C#N)c(-c3sc(C#N)cc3C#N)c2c1	-6.94556	-3.47059
201	CC1(C)OC(=C(C#N)C#N)C(C#N)=C1C1=CC=C(c2ccc3nc(C4=CC=C(C#N)C5N=C(F)C(F)=NC45)oc3c2)C2N=C(F)C(F)=NC12	-6.52306	-3.86784
202	O=C(c1ccc(-c2sc(C3COc4nsnc4O3)c3c2SCCS3)s1)c1cocc1-c1sc(C2CSc3cscc3S2)c2c1OCCS2	-5.58405	-2.34414
203	CN1C(=O)C(=CC2=CC=C(C3=C4C(=O)N(C)C(c5sccc5C(=O)O)=C4C(=O)N3C)S2)C(=O)N(C)C1=O	-5.46841	-3.59906
204	CN1C(=O)C2=C(c3cnc(C4=C5C(=O)N(C)C(c6c(F)cc(C#N)c7nsnc67)=C5C(=O)N4C)cc3o2)C(=O)N(C)C1=O	-5.87964	-3.97627
205	Cn1c(=O)c2c(-c3ncncn3)c3c4cccc5cccc(c3c(-c3c(C#N)csc3C#N)c2c1=O)c54	-6.58009	-3.03221
206	CN1C(=CC=Cc2ccnc(-c3nccc(C4=CC=CC5N=C(F)C(F)=NC45)n3)n2)C(c2ccccc2)(c2ccccc2)c2ccccc21	-5.11842	-2.29857
207	CC1(C)c2cc3c(cc2-c2sccc21)C(C)(C)c1cc(-c2nccc(C=Cc4nccn4C(=O)n4ccnc4)n2)sc1-3	-5.34792	-2.58925
208	N#Cc1ccc2sc(-c3ccncn3)c(-c3c(F)cc(C4COc5nsnc5O4)c4nsnc34)c2c1	-6.67795	-3.19599
209	CN1C(=O)C(=C2C(=O)N(C)c3cc(-c4c(C#N)csc4C#N)ccc32)c2ccc(-c3nccc(C#N)n3)cc21	-6.03968	-3.4199
210	CN1C(=O)C(=Cc2cnc(-c3ncc(-c4sc5sc6scc(C#N)c6c5c4C#N)nc3)nn2)C(=O)N(C)C1=O	-6.59459	-3.79816
211	O=C(c1ncc(C2COc3nsnc3O2)nn1)c1ncc(C2COc3nsnc3O2)cn1	-6.94463	-3.0866
212	c1cc(-c2ncc(C3COc4cscc4S3)nn2)nc(-c2ncc(C3CSc4cscc4S3)cn2)n1	-5.92971	-2.67504
213	N#Cc1ccc2sc(-c3cncnn3)c(-c3ccnc(C#Cc4sc(C#N)c(F)c4F)n3)c2c1	-6.77103	-3.15027
214	O=C(c1ccc(-c2c3c(cc4cscc24)N=S=N3)s1)c1cocc1-c1sc(C(=O)O)c2c1SCCO2	-5.5188	-3.47402
215	N#CC(C#N)=C1C=C(c2nocc2C(=O)O)C2N=C(F)C(F)=NC12	-7.14629	-3.45505
216	N#CC(C#N)=C1C=CSC(c2sc3ccc(C#N)cc3c2C2=CC(=C(C#N)C#N)C=C(c3nc4ccccc4s3)O2)=C1	-6.56323	-3.69454
217	CN1C(=O)C2=C(c3ncccn3)N(C)C(=O)C2=C1c1cc2c(s1)-c1sccc1C21OCCO1	-5.01027	-2.95332
218	Fc1cc(F)c(F)c(-c2ccnc(C3COc4nsnc4O3)n2)c1F	-6.47672	-2.67904
219	N#CC(C#N)=C1C=C(c2noc(-c3ccc(C(=O)c4ccoc4)s3)c2C(=O)O)C(=O)N(C)C1=O	-6.99286	-3.77677
220	O=C(O)c1c(-c2ccc3nc(-c4csc(-c5nc6ccccc6s5)c4C(=O)O)oc3c2)csc1-n1ccccc1=O	-6.06935	-2.32334
221	O=C(O)c1c(-c2nc3ccc(C(F)(F)F)cc3o2)noc1-c1nccc(C(F)(F)F)n1	-7.2971	-3.06629
222	N#CC(C#N)=C1C=C(c2nc3ccccc3[nH]2)SC(c2nccc(C3=CC(=C(C#N)C#N)C=CO3)n2)=C1	-6.04891	-3.78578
223	N#Cc1sc(-c2cc3cc(C#N)ccc3s2)c(C#N)c1C1COc2nsnc2O1	-6.81419	-3.68437
224	Cn1c(=C(C#N)C#N)sc(=Cc2sc(-c3cnc(C4=C5OCCOC5=C[Si]4(C)C)nc3)c3c2SCCO3)C(=O)N(C)C1=O	-5.49501	-3.1303
225	O=C(c1scc2c1SCCO2)c1scc2c1OCCS2	-5.68448	-2.21436
226	Cc1oc2ccccc2c(=O)c1-c1cnc(-c2c(-c3ncccn3)sc3ccc(C#N)cc23)nc1	-6.20773	-2.43894
227	CN1C(=O)C(=CC2=C(C#N)C(C3=C4C(=O)N(C)C(c5c(C#N)csc5C#N)=C4C(=O)N3C)c2C(=O)O)C(=O)N(C)C1=O	-6.22663	-3.66394
228	N#Cc1ccc2sc(-c3cc(F)cc4nsnc34)c(-c3scc(C4COc5nsnc5O4)c3C(=O)O)c2c1	-6.53693	-3.39686
229	N#Cc1ccc2sc(-c3ncccn3)c(-c3nccnn3)c2c1	-6.55308	-2.76354
230	Fc1cc(-c2cnc(-c3ccnc(C4COc5cscc5S4)n3)nn2)c2nsnc2c1	-5.71682	-3.43444
231	N#Cc1ccc2sc(-c3nc4ccccc4[nH]3)c(-c3scc4c3SCCS4)c2c1	-5.60739	-2.54093
232	O=C(O)c1c(-c2ncc(-c3noc(C4CSc5cscc5S4)c3C(=O)O)cn2)noc1C1COc2nsnc2O1	-6.07619	-2.80147
233	CN1C(=O)C(=Cc2ccc3c(c2)sc2cc(-c4c(C(=O)O)sc5ccc(C#N)cc45)cc4ccn3c42)C(C)(C)c2ccccc21	-5.38794	-3.01977
234	FC1=NC2C(c3cc(F)cc4nsnc34)=CC=C(c3c(F)c(F)cc4nsnc34)C2N=C1F	-6.27671	-3.14245
235	CN1C(=O)C(=Cc2cnc(C(=O)c3nccc(C=Cc4c(F)c(F)c(C(=O)O)c(F)c4F)n3)nn2)C(=O)N(C)C1=O	-6.93952	-3.78996
236	C[Si]1(C)C=C2OCCOC2=C1c1ncnc(-c2ccc3nc(C4COc5nsnc5O4)oc3c2)n1	-6.1043	-2.41245
237	O=C(n1ccnc1)n1cncc1-c1sc(-c2ccnc(-c3scc4c3OCCS4)n2)c2c1SCCS2	-5.65796	-2.28138
238	CN1C(=O)C(=CC2=C3OCCOC3=C(c3nocc3C(=O)O)[Si]2(C)C)C(=O)N(C)C1=O	-5.92939	-3.00127
239	c1nc(-c2cnc(-c3ncnc(C4COc5nsnc5O4)n3)nn2)nc(C2CSc3cscc3S2)n1	-5.95413	-3.6228
240	Nc1ccc(-c2cnc(-c3cc4c(-c5ncc(-c6ccc(N)cc6)nn5)c5c(F)c(F)sc5nc4s3)nc2)cc1	-5.49199	-2.39777
241	N#Cc1ccc2sc(-c3ccc4ncoc4c3)c(-c3ccnc(-c4c(C(F)(F)F)sc5ccc(C#N)cc45)n3)c2c1	-6.39581	-2.50254
242	O=C1c2c(-c3cncnn3)sc(-c3cnc(-c4ccnc(C5COc6nsnc6O5)n4)nn3)c2nc1C	-6.32706	-3.67357
243	O=C(O)c1ccnc(-c2c(F)c(F)c(-c3ccncn3)c(F)c2F)n1	-7.37389	-2.95272
244	N#Cc1ccc2sc(C=Cc3ccnc(C#N)n3)c(C=Cc3ccncn3)c2c1	-6.4826	-3.45072
245	N#Cc1ccc2sc(-c3sc4sc5scc(C#N)c5c4c3C#N)c(-c3sc(C4COc5nsnc5O4)c4c3SCCO4)c2c1	-6.24375	-2.68616
246	N#Cc1csc(C#N)c1-c1ncnc(-c2sc(C3COc4nsnc4O3)c3c2SCCS3)n1	-6.18039	-3.02423
247	Fc1ccc2nsnc2c1-c1ncc(-c2cnc(C3COc4nsnc4O3)nn2)cn1	-6.60646	-3.20636
248	Cn1c(=O)c2cc(-c3cncnc3)c3c(=O)n(C)c(=O)c4cc(C5=C6OCCOC6=C[Si]5(C)C)c(c1=O)c2c43	-5.83571	-3.49422
249	C=Cc1ccnc(-c2c(C3=CC(=C(C#N)C#N)C=C(C4COc5nsnc5O4)S3)sc3ccc(C#N)cc23)=C1	-6.47477	-3.51174
250	CN1C(=O)C2=C(c3ccc(C(=O)c4ccoc4)s3)N(C)C(=O)C2=C1c1cc(F)cc2nsnc12	-5.55445	-3.45628
251	Cc1oc2ccccc2c(=O)c1-c1ncnc(-c2ncc(-c3ncnc(-c4c(C)oc5ccccc5c4=O)n3)nn2)n1	-6.52343	-3.09866
252	c1cc2nsnc2cc1-c1cnc(-c2sc(-c3ncc(-c4nc5ccsc5s4)cn3)c3c2SCCS3)nc1	-5.59101	-2.84769
253	Fc1ccc2nsnc2c1-c1ncnc(-c2sc(C3COc4nsnc4O3)c3c2SCCO3)n1	-6.1867	-2.88064
254	N#Cc1sc(-c2cocc2C(=O)c2sccc2-c2sc(C#N)c3c2SCCS3)c2c1OCCS2	-6.06976	-2.65327
255	c1cc(-c2ccnc(-c3ccnc(-c4nccc(C5COc6nsnc6O5)n4)n3)n2)n1	-6.60636	-2.82753
256	CC1(C)c2cc3c(cc2-c2sccc21)C(C)(C)c1cc(-c2ncc(-c4cscc4C(=O)O)cn2)sc1-3	-5.22072	-2.02213
257	N#Cc1sc(-c2cnc(C=Cc3ccncn3)nc2)c(C#N)c1C1COc2nsnc2O1	-6.7742	-3.62375
258	N#Cc1c(F)nc(-c2ccc3c(c2)sc2cccc4ccn3c42)c2csc(-c3cc4c(=O)[nH]c(=O)c5ccc6c(=O)[nH]c(=O)c3c6c54)c(-c3c4c(cc5cscc35)N=S=N4)c2c1	-5.37605	-3.70492
259	CN1C(=O)C2=C(C(F)(F)F)N(C)C(=O)C2=C1C=C1c2ccccc2N(C)C2C(=O)N(C)C(c3c(F)c(F)cc4nsnc34)=C2C1=O	-5.98544	-3.33218
260	N#Cc1ccc2scc(-c3nccc(-c4csc(C5COc6nsnc6O5)c4C(=O)O)n3)c2c1	-6.43309	-2.27996
261	FC1=NC2C(c3nccc(-c4nc5ccccc5[nH]4)n3)=CC=C(c3ccnc(-c4nc5ccccc5s4)n3)C2N=C1F	-6.24451	-3.03046
262	C(=Cc1ccnc(C2COc3nsnc3O2)n1)c1ccnc(C=C2c3ccccc3N(C)C3C(=C(C#N)C#N)c4ccccc4N(C)C23)n1	-5.7429	-3.0131
263	Fc1cc(-c2ncc(-c3ccc4c(c3)sc3cccc5ccn4c53)cn2)c2nsnc2c1C1COc2nsnc2O1	-5.52573	-3.24335
264	C[Si]1(C)C(c2c(-c3ccncn3)sc3ccc(C#N)cc23)=C2OCCOC2=C1c1csc2ccc(C#N)cc12	-5.99167	-2.56061
265	CN1C(=Cc2csc(-c3cocc3C(=O)c3ccc(C(=O)O)s3)c2C(=O)O)C(c2ccccc2)(c2ccccc2)c2ccccc21	-5.00874	-2.61657
266	CN1C(=O)C(=Cc2ncnc(C3=C4C(=O)N(C)C(c5scc6c5SCCO6)=C4C(=O)N3C)n2)C(=O)N(C)C1=O	-5.34878	-3.19077
267	CN1C(=O)C(=Cc2nc3ccc(-c4nccnn4)cc3o2)C(=O)N(C)C1=O	-6.64417	-3.50745
268	C(=Cc1ncnc(-c2nc3ccccc3o2)n1)c1ccnc(C=Cc2ccnc(-c3nc4ccccc4s3)n2)n1	-6.54675	-2.96377
269	CN1C(=Cc2onc(-c3c(-c4ccncn4)sc4ccc(C#N)cc34)c2C(=O)O)Oc2ccccc21	-5.62422	-2.34728
270	N#CC(C#N)=C1C=C(C(=O)O)SC(c2sc(C3=CC(=C(C#N)C#N)C=C(C(=O)O)O3)c3c2SCCO3)=C1	-6.44805	-3.8183
271	Cn1c(=O)c2c(C3=C4OCCOC4=C[Si]3(C)C)c3c4ccc(C#N)c5cccc(c3c(-c3cocc3C(=O)c3cccs3)c2c1=O)c54	-5.73089	-3.03322
272	N#Cc1sc(-c2ncc(-c3occc3C(=O)c3cccs3)cn2)c(C#N)c1C1COc2nsnc2O1	-6.48901	-3.36528
273	CN1C(=O)C2=C(c3onc(C=c4c5cccc6cccc(c65)n4C)c3C(=O)O)N(C)C(=O)C2=C1c1nc2ccccc2o1	-5.1098	-3.27539
274	N#Cc1cocc1C(=O)c1sccc1-c1onc(-c2ccsc2C(=O)c2cocc2C#N)c1C(=O)O	-6.9122	-2.90851
275	N#Cc1ccc2sc(-c3nccnn3)c(C=Cc3sc4c(sc5c(F)c(C6COc7nsnc7O6)sc54)c3F)c2c1	-6.18883	-2.89315
276	Fc1cc(-c2sc(-c3nccc(C4COc5nsnc5O4)n3)c3c2SCCS3)ncc1-c1nc2ccccc2[nH]1	-5.87503	-2.78694
277	CN1C(=O)C2=C(c3c(F)c(F)cc4nsnc34)N(C)C(=O)C2=C1c1cc(F)c(C(F)(F)F)c2nsnc12	-5.82657	-3.62375
278	N#Cc1ccc2sc(-c3cc(F)cc4nsnc34)c(-c3cnc(C4COc5nsnc5O4)nn3)c2c1	-6.55526	-3.39653
279	Fc1sc2nc3sc(-c4cnc(C(F)(F)F)nn4)cc3c(-c3cnc(C(F)(F)F)nc3)c2c1F	-6.91669	-3.3804
280	CN1C(=O)C2=C(c3cc4c(=O)[nH]c(=O)c5c(-c6ccc(N)cc6)cc6c(=O)[nH]c(=O)c3c6c45)N(C)C(=O)C2=C1c1ncccn1	-5.42516	-3.54965
281	O=c1ccccn1-c1cnc(-c2ncnc(-c3ncc(-n4ccccc4=O)cn3)n2)nn1	-6.37312	-2.88557
282	Cn1c(=O)c2c(-c3nocc3C(=O)O)c3c4cccc5c(C#N)ccc(c3c(-c3cc6cc7c(F)c(F)sc7nc6s3)c2c1=O)c54	-6.38471	-3.40269
283	Fc1cc(-c2sc(-c3nccc(-c4scc5c4OCCS5)n3)c3c2SCCO3)ncn1	-5.8051	-2.47283
284	O=C(O)c1c(F)c(F)c(-c2ccnc(-c3c(F)c(F)cc(F)c3F)n2)c(F)c1F	-7.01078	-2.66292
285	c1nc(-c2sc(C3CSc4cscc4S3)c3c2OCCS3)nc(-c2scc3c2SCCO3)n1	-5.65915	-2.22367
286	N#Cc1cnc(-c2cnc(-c3scc4c3SCCO4)nc2)s1	-5.92348	-2.88333
287	CN1C(=Cc2onc(-c3cocc3C(=O)c3ccc(-c4cscc4C(=O)O)s3)c2C(=O)O)Sc2ccccc21	-5.27795	-2.02086
288	CN1C(=Cc2nccc(-c3ncnc(-c4scc5c4SCCO5)n3)n2)C(c2ccccc2)(c2ccccc2)c2ccccc21	-5.32248	-2.24964
289	O=C(n1ccnc1)n1cncc1-c1ncc(C(=Cc2c(F)c(F)c(F)c(F)c2F)c2c(F)c(F)c(F)c(F)c2F)nc1	-6.89406	-2.86306
290	Cc1oc(=O)c2ccccc2c1-c1nccc(-c2c3c(c(C4COc5nsnc5O4)c4cscc24)N=S=N3)n1	-5.89094	-3.921
291	N#Cc1cnc(C(=C(c2ncc(C#N)nn2)c2cccs2)c2cccs2)nc1	-5.98331	-3.44805
292	N#Cc1sc(C#Cc2ncnc(-c3ccncn3)n2)c(C#N)c1C=Cc1ccnc(-c2ccncn2)n1	-7.00481	-3.44017
293	N#Cc1sc(C#Cc2ncnc(-c3ncnc(-c4ccncn4)n3)n2)c(F)c1F	-7.22735	-3.51632
294	N#CC(C#N)=C1C=C(c2ncc(-c3ccncn3)nn2)OC(c2ncc(C3COc4nsnc4O3)nn2)=C1	-6.67386	-3.79083
295	Cc1nc2c(-c3ccnc(-c4ncc(C#N)s4)n3)sc(-c3nccc(-c4ncc(C#N)s4)n3)c2nc1C	-6.46247	-3.30055
296	N#CC(C#N)=C1c2cc(-c3ccncn3)ccc2C1=c1ccc(=c2ccc(=C3C(=O)Nc4cc(C(F)(F)F)ccc43)s2)s1	-5.72837	-3.6728
297	Fc1c(F)c(-c2ccc3ncoc3c2)c(F)c(F)c1-c1ccnc(-c2c(F)c(F)c(C3COc4nsnc4O3)c(F)c2F)n1	-6.4998	-2.62564
298	CN1C(=O)C2=C(c3noc(-c4c(F)c(F)c(F)c(F)c4F)c3C(=O)O)N(C)C(=O)C2=C1c1sccc1C(=O)O	-5.62807	-3.17881
299	CN1C(=O)C2=C(c3sc(C#N)cc3C#N)N(C)C(=O)C2=C1c1sc2sc3scc(C#N)c3c2c1C#N	-6.00191	-3.81333
300	Cn1c(=O)c2c(C=Cc3ccnc(C(=O)O)n3)c3c4ccc(C#N)c5cccc(c3c(C=Cc3ccnc(C(=O)O)n3)c2c1=O)c54	-6.56362	-3.56296
301	N#CC(C#N)=C1C=C(c2ccc3nc(-c4ccc(N)cc4)oc3c2)SC(c2ccc(C(=O)c3ccoc3)s2)cc1	-5.9568	-2.95882
302	O=C(c1ccc(-c2csc(C(=O)O)c2C(=O)O)s1)c1ccoc1-c1sccc1C(=O)O	-6.34166	-2.55557
303	N#CC(C#N)=C1C=C(c2ccc(C(=O)c3cocc3C3=CC(=C(C#N)C#N)C=C(C=C4C(=O)N(C)C(=O)N(C)C4=O)S3)s2)n1	-6.32033	-4.01999
304	N#Cc1cnc(-c2ccc3c(c2)sc2cc(-c4nc(F)c(C#N)c5nsnc45)cc4ccn3c42)c2nsnc12	-5.78392	-3.98939
305	CN1C(=O)C(=Cc2c3cc(-c4nccc(C5=CC(=C(C#N)C#N)C=CS5)n4)sc3nc3sc(F)c(F)c23)C(=O)N(C)C1=O	-6.26723	-3.73462
306	O=C(c1ccc(-c2cc(F)cc3nsnc23)s1)c1cocc1-c1c(F)cc(-c2ncncn2)c2nsnc12	-6.32635	-3.32236
307	N#Cc1cnc(-c2scc(-c3ccsc3C(=O)c3ccoc3)c2C(=O)O)nc2ncccn12	-6.62895	-2.77444
308	O=C(O)c1conc1-c1cnc(-c2c3c(c(-c4nccc(C(=O)O)n4)c4cscc24)N=S=N3)nc1	-5.61599	-3.61581
309	N#Cc1ccc2sc(-c3occc3C(=O)c3ccc(C#N)s3)c(-c3sc4c(sc5c(F)csc54)c3F)c2c1	-6.05276	-3.07884
310	CN1c2ccccc2C(=C(C#N)C#N)C2C1C(=Cc1ncnc(-c3cc4c(s3)-c3sccc3C43OCCO3)n2)C(=O)N(C)C1=O	-5.76946	-3.23353
311	Cc1c(C2=CC(=C(C#N)C#N)C=C(c3ccc(C(=O)c4cocc4C4=CC(=C(C#N)C#N)C=CS4)s3)O2)nc2ncccn12	-6.17797	-3.50191
312	c1cc(-c2ncnc(-c3cc4c(C5COc6nsnc6O5)c5c(F)c(F)sc5nc4s3)n2)ncn1	-6.6188	-3.09306
313	N#Cc1ccc2sc(-c3csc(-c4cc5cc(C#N)ccc5s4)c3C(=O)O)c(-c3cscc3C(=O)O)c2c1	-6.3708	-2.51175
314	N#CC(C#N)=C1C=CSC(c2ccnc(C3=CC(=C(C#N)C#N)C=C(c4ncc(C#N)s4)O3)n2)=C1	-6.59282	-3.94844
315	CN1C(=Cc2ccnc(C=Cc3ccnc(-c4c(C#N)csc4C#N)n3)n2)C(c2ccccc2)(c2ccccc2)c2ccccc21	-5.39607	-2.58499
316	Cn1c(=O)c2cc(-c3oncc3C(=O)O)ccc2C1=c1ccc(=c2ccc(=C3C(=O)Nc4cc(-c5ccncn5)ccc43)s2)s1	-5.44844	-3.74325
317	CN1C(=O)C2=C(c3scc4c3SCCS4)N(C)C(=O)C2=C1c1ccc2nc(C3COc4nsnc4O3)oc2c1	-5.40255	-2.86121
318	N#Cc1ccc2c(c1)NC(=O)C2=c1ccc(=c2ccc(=C3C(=O)Nc4cc(-c5c(F)c(F)cc6nsnc56)ccc43)s2)s1	-5.58057	-3.86008
319	N#Cc1ccc2sc(-c3cocc3C(=O)c3sccc3C3COc4nsnc4O3)c(-c3ncncn3)c2c1	-6.49232	-2.79098
320	Cc1c(-c2ccnc([SiH]3C=C4OCCOC4=C3)n2)sc2ccc(C#N)cc12	-5.76104	-2.73327
321	c1cc(-c2ccnc(-c3cc(F)c(-c4ncnc(-c5nc6ccccc6o5)n4)c4nsnc34)n2)nc(C#N)c1C#N	-6.88874	-3.46224
322	Fc1cc(F)c(F)c(-c2ccnc(-c3cncnn3)n2)c1F	-6.52333	-2.60033
323	Cn1c(=O)c2c(C#N)c3c4ccc(C#N)c5cccc(c3c(-c3cnc(C6COc7nsnc7O6)nn3)c2c1=O)c54	-6.73243	-3.89755
324	Nc1ccc(-c2cnc(-c3c4ccsc4nc4sc(F)c(F)c34)nc2)s1	-6.11245	-3.36803
325	Fc1ncc2nsnc2c1-c1cc2c(s1)-c1sccc1C2=C(C#N)C#N	-5.9983	-3.84092
326	C[Si]1(C)C(c2ccnc(-c3ccc4nsnc4c3)n2)=C2OCCOC2=C1c1ncnc(-c2ccc3nsnc3c2)n1	-6.12796	-2.87117
327	O=C(c1ccc(-c2c(F)c(F)c(-c3c(F)ccc4nsnc34)c3nsnc23)s1)c1cocc1C(F)(F)F	-6.455	-3.31961
328	CN1C(=Cc2c(C#N)sc(-c3cocc3C(=O)c3ccc([SiH]4C=C5OCCOC5=C4)s3)c2C#N)C(=O)N(C)C1=O	-6.11199	-3.12533
329	C[Si]1(C)C(c2cnc(-c3nc4ccccc4s3)nc2)=C2OCCOC2=C1c1cnc(-c2nc3ccccc3s2)nn1	-5.74902	-3.00174
330	CN1C(=O)C2=C(c3ccnc(-c4nc5ccccc5s4)n3)N(C)C(=O)C2=C1c1ncccn1	-5.65968	-3.30799
331	N#Cc1ccc2sc(C#N)c(-c3ccc4c(c3)sc3cccc5ccn4c53)c2c1	-5.35621	-2.74048
332	O=C(O)c1cocc1C(=O)c1sccc1-c1ccsc1C(=O)c1ccoc1	-6.47636	-2.69739
333	N#CC(C#N)=C1C=C(c2c(-c3scc4c3SCCS4)sc3ccc(C#N)cc23)OC(C2COc3nsnc3O2)=C1	-6.23936	-3.21218
334	C[Si]1(C)c2cc(-c3ncc(C#N)nn3)sc2-c2sc(-c3nccc(C#N)n3)cc21	-6.00528	-3.21782
335	Cs1c2ccccc2C(=C(C#N)C#N)C2C1C(=Cc1ccncn1)c1ccccc1N2C	-5.70513	-3.07383
336	CN1C(=O)C2=C(c3scc4c3SCCO4)N(C)C(=O)C2=C1c1cnc(C2COc3cscc3S2)nn1	-5.59586	-3.28039
337	O=c1[nH]c(=O)c2cc(-c3ccnc(-c4ncccn4)n3)c3c(=O)[nH]c(=O)c4ccc1c2c43	-6.60845	-3.82662
338	Cn1c(=Cc2ncc(-c3cocc3C(=O)c3ccc(-c4cncnn4)s3)nn2)Oc2ccccc21	-5.29199	-2.8656
339	CN1C(=O)C(=Cc2cocc2C(=O)c2sccc2-c2ncnc(-c3ccc4c(c3)sc3cccc5ccn4c53)n2)C(=O)N(C)C1=O	-5.30833	-2.90876
340	N#CC(C#N)=C1c2cc(-c3ncnc(-c4ncccn4)n3)sc2-c2sc(-c3nccc(-c4ccncn4)n3)cc21	-6.2506	-3.81201
341	C[Si]1(C)C(c2ccnc(-c3nc4ccccc4o3)n2)=C2OCCOC2=C1c1ncnc(-c2nc3ccccc3s2)n1	-6.04117	-2.70484
342	CN1C(=O)C(=Cc2occc2C(=O)c2ccc(C3=C4C(=O)N(C)C(c5cc(F)cc6nsnc56)=C4C(=O)N3C)s2)C(=O)N(C)C1=O	-5.63557	-3.55524
343	O=C(O)c1c(-c2cnc(-c3nc4sccc4s3)nc2)noc1-c1cnc(-c2nc3ccsc3s2)nc1	-6.2684	-3.02449
344	N#CC(C#N)=C1C(=CC=C2Sc3ccccc3N2c2nccc(C3=CC(=C(C#N)C#N)C=CS3)n2)C(=O)c2ccccc21	-5.80518	-3.60349
345	c1cc2nc(C3COc4nsnc4O3)oc2cc1-c1scc2c1SCCS2	-5.77582	-1.94536
346	N#Cc1ccc2sc(-c3ncccn3)c([Si]3(C4COc5nsnc5O4)C=C4OCCOC4=C3)c2c1	-6.11801	-2.51605
347	O=C(c1cocc1-c1cncnn1)c1sccc1-c1cncnc1	-6.57331	-2.63224
348	N#Cc1ccc2sc(-c3sc(C(=O)O)c4c3OCCS4)c(-c3sc(C(=O)O)c4c3SCCS4)c2c1	-5.87388	-2.57528
349	CN1C(=O)C2=C(c3csc(C4COc5nsnc5O4)c3C(=O)O)N(C)C(=O)C2=C1c1cocc1C(=O)c1sccc1C#N	-5.57188	-2.90325
350	O=C1c2c(-c3nccnn3)sc(-c3nccnn3)c2C(=O)c2c(C(F)(F)F)sc(C(F)(F)F)c21	-6.88707	-3.33066
351	CN1C(=O)C(=Cc2c3c(c(-c4ncc(-c5ccc6c(c5)sc5cccc7ccn6c75)cn4)c4cscc24)N=S=N3)C(=O)N(C)C1=O	-5.27573	-3.8045
352	Cn1c(=O)c2cc(-c3csc(-c4nc5ccccc5[nH]4)c3C(=O)O)c3c(=O)n(C)c(=O)c4cc(-c5oncc5C(=O)O)c(c1=O)c2c43	-6.05705	-3.80676
353	O=C(O)c1c(C=Cc2ccnc(-c3noc(-c4nccn4C(=O)n4ccnc4)c3C(=O)O)n2)nc1	-6.82703	-3.28619
354	N#Cc1cc2cc(-c3cnc(C(=O)c4ncc(-c5ccncn5)cn4)oc3c2)nc(C#N)c1C#N	-6.86856	-3.58672
355	N#Cc1csc(C#N)c1-c1ccc2c(c1)NC(=O)C2=c1ccc(=c2ccc(=C3C(=O)Nc4cc(-c5cncnn5)ccc43)s2)s1	-5.55912	-3.85567
356	CN1C(=O)C2=C(c3ccncn3)N(C)C(=O)C2=C1c1ccnc(C2COc3nsnc3O2)n1	-6.0277	-3.68853
357	N#CC(C#N)=C1C(=CC=C2Oc3ccccc3N2c2c(F)c(F)c(C#N)c3nsnc23)C(=O)c2ccccc21	-5.97817	-3.75627
358	N#CC(C#N)=C1C=C(c2cnc(C3=CC(=C(C#N)C#N)C=CO3)nc2)OC(c2ccnc(C3=CC(=C(C#N)C#N)C=CO3)n2)=C1	-6.5844	-4.06065
359	CN1C(=Cc2noc(-c3nccc(C#N)n3)c2C(=O)O)Sc2ccccc21	-5.23153	-3.06523
360	N#Cc1sc(C#Cc2nccnn2)c2c1C(=O)c1c(C(F)(F)F)sc(C(F)(F)F)c1C2=O	-7.19221	-3.65797
361	Fc1cc2nsnc2c([Si]2(C3COc4nsnc4O3)C=C3OCCOC3=C2)n1	-6.04489	-3.12502
362	C[Si]1(C)c2cc(-c3ncnc(-c4nccnn4)n3)sc2-c2sc(-c3nccc(-c4ccncn4)n3)cc21	-5.75723	-2.80577
363	CN1C(=O)C2=C(c3c(F)c(F)c(C4=C(C#N)C(=C(C#N)C#N)SC4(C)C)c(F)c3F)N(C)C(=O)C2=C1C#N	-6.50214	-4.1285
364	c1ccc2oc(-c3nccc(C(F)(F)F)n3)nc2c1	-6.77448	-2.58419
365	N#Cc1ncc(-c2cnc(-c3sc(-c4ncc(-c5ncc(C#N)s5)nn4)c4c3SCCS4)nn2)s1	-6.18103	-3.68
366	O=C(O)c1c(-c2nccc(N3C(=O)c4ccccc4C3=O)n2)noc1-c1ncc(-c2ccncn2)nn1	-6.92948	-3.06409
367	N#Cc1sc(-c2sc(C#N)c(-c3sc(C#N)c4c3SCCO4)c2C#N)c2c1SCCS2	-6.48214	-3.32455
368	C(=Cc1ncnc(-c2ccc3nsnc3c2)n1)c1cnc(C=Cc2ccnc(-c3ccc4nsnc4c3)n2)nn1	-6.61778	-3.38693
369	N#CC(C#N)=C1C=CSC(c2ncnc(-c3ccc4c(c3)sc3cc(C5COc6nsnc6O5)cc5ccn4c53)n2)=C1	-5.65817	-3.55685
370	O=C(O)c1ccsc1-c1cnc(C(=Cc2ccc(C(=O)O)cc2)c2ccc(C(=O)O)cc2)nc1	-6.23084	-2.76236
371	Fc1cc(-c2cnc(-c3nc4ccccc4[nH]3)nn2)c2nsnc2c1-c1ccc2c(c1)sc1cccc3ccn2c31	-5.29788	-3.2532
372	O=C(O)c1c(F)c(F)c(-c2ncc(C3COc4nsnc4O3)nn2)c(F)c1F	-7.07799	-3.1199
373	O=C(n1ccnc1)n1cncc1-c1ncnc(-c2ncnc(-c3nccc(-c4nccn4C(=O)n4ccnc4)n3)n2)n1	-6.79412	-3.10878
374	O=C1Nc2cc(-c3ccnc(-c4nc5ccccc5s4)n3)ccc2C1=c1ccc(=c2ccc(=C3C(=O)Nc4cc(-c5nccc(-c6ccc7nsnc7c6)n5)ccc43)s2)s1	-5.39786	-3.6714
375	N#Cc1sc(-c2nc3ccc(-c4ncc(C#N)s4)cc3o2)c(C#N)c1C1COc2cscc2S1	-6.04556	-3.63352
376	O=C(O)c1c(-c2nc3ccc(C(F)(F)F)cc3o2)csc1-c1ncccn1	-6.64742	-2.70016
377	Cn1c(=O)c2c(-c3sccc3C(=O)O)c3c4cccc5cccc(c3c(-c3oncc3C(=O)O)c2c1=O)c54	-6.44411	-2.88912
378	N#Cc1ccsc1C(=O)c1cocc1-c1c(F)c(F)cc2nsnc12	-6.62941	-2.97427
379	CN1C(=O)C2=C(c3nccc(C(F)(F)F)n3)N(C)C(=O)C2=C1C=Cc1ccncn1	-5.57762	-3.5075
380	CN1C(=CC=C2C(=O)c3ccccc3C2=C(C#N)C#N)C(C)(C)c2cc(-c3ncnc(-c4ncc(C(=O)O)nn4)n3)ccc21	-5.9762	-3.41839
381	Fc1cc(C2COc3nsnc3O2)c2nsnc2c1-c1ccnc(-c2scc3c2SCCS3)n1	-5.64174	-3.28973
382	N#Cc1ccc2sc(-c3c4c(cc5cscc35)N=S=N4)c(-c3nccc(C4COc5nsnc5O4)n3)c2c1	-5.69657	-3.45028
383	O=C(c1ccoc1)c1sccc1-c1ccc(C(=C(c2ccccc2)c2ccc(-c3sccc3C(=O)O)cc2)c2ccccc2)cc1	-5.52765	-2.21317
384	O=c1ccccn1-c1cnc(-c2ccc(C(=O)c3ccoc3-c3nccnn3)s2)nn1	-6.40228	-2.89874
385	CN1C(=O)C(=Cc2sc(-c3sc4ccc(C#N)cc4c3-c3cscc3C(=O)O)c3c2OCCS3)C(=O)N(C)C1=O	-6.12707	-3.0385
386	O=C(O)c1conc1-c1nccc(-c2csc(-c3ccncn3)c2C(=O)O)n1	-7.05109	-2.406
387	C=Cc1ccnc(C(=C(c2ccc(C(=O)O)cc2)c2nccc(C#N)n2)c2ccc(C(=O)O)cc2)n1	-6.48766	-2.7079
388	FC1=NC2C=CC=C(c3nccc(C4=CC=CC5N=C(F)C(F)=NC45)n3)C2N=C1F	-6.33033	-2.58361
389	Cn1c(=O)c2c(-c3ncc(-c4nc5ccccc5[nH]4)cn3)c3c4cccc5cccc(c3c(-c3nccc(C=Cc6c(F)c(F)c(C(=O)O)c(F)c6F)n3)c2c1=O)c54	-6.16711	-2.9515
390	Cc1nc2c(C#N)sc(C3=C4C(=O)N(C)C(c5c(F)ccc6nsnc56)=C4C(=O)N3C)c2nc1C	-5.50696	-3.4736
391	CN1C(=O)C(=Cc2c(F)c(F)c(C3=C4C(=O)N(C)C(c5c(C#N)csc5C#N)=C4C(=O)N3C)c(F)c2F)C(=O)N(C)C1=O	-5.98782	-3.61708
392	N#CC(C#N)=C1C=C(c2ncc(-c3ccncn3)cn2)SC(c2ncc(-c3ccncn3)nn2)=C1	-6.36229	-3.70474
393	O=C(c1ccc(-c2cc3c(s2)-c2sc(-c4ccncn4)cc2C32SCCS2)s1)c1cocc1-c1nc2ccccc2o1	-5.48293	-2.73543
394	O=C(c1ccc(-c2cncnc2)s1)c1cocc1-c1cnc(-c2ccncn2)nn1	-6.67915	-3.09717
395	N#Cc1ccc2sc(-c3sc4c(sc5c(F)csc54)c3F)c(-c3nc4sccc4s3)c2c1	-5.81905	-2.67677
396	Cn1c(=C(C#N)C#N)sc(=Cc2nc3ccc(-c4ccnc(-c5cc6c(C7COc8nsnc8O7)c7c(F)c(F)sc7nc6s5)n4)sc3nc3sc(F)c(F)c23)SC1=S	-6.37329	-2.98032
397	C=c1ccc(=c2ccc(=CC3=CC=C(c4ccnc(-c5nc6ccsc6s5)n4)c4cscc24)N=S=N3)C(=O)N(C)C1=O	-5.96687	-3.44705
398	CN1C(=O)C2=C(c3ncc(C=C4N(C)c5ccccc5C4(C)C)nn3)N(C)C(=O)C2=C1C1=CC=CC2N=C(F)C(F)=NC12	-5.36783	-3.08759
399	O=C(c1cocc1-c1c2cc(F)sc2nc2sc(F)cc12)c1sccc1-c1ncnc(-c2ccsc2C(=O)c2cocc2-c2ccncn2)n1	-6.21661	-2.83675
400	Cn1c(=O)c2c(C3=CC=CC4N=C(F)C(F)=NC34)c3c4cccc5cccc(c3c(-c3ccsc3C(=O)c3ccoc3)c2c1=O)c54	-6.15323	-2.7747
401	N#Cc1ccc2sc(-c3c(F)c(F)c(-c4ccncn4)c4nsnc34)c(-c3c(F)ccc4nsnc34)c2c1	-6.5737	-3.36396
402	C=Cc1ccnc(-c2ncc(C3=CC=C(C4COc5nsnc5O4)C4N=C(F)C(F)=NC34)nc2)n1	-6.50602	-2.73795
403	CN1C(=CC=C2C(=O)c3ccccc3C2=C(C#N)C#N)C(C)(C)c2cc(-c3ccnc(-c4c(F)c(F)cc5nsnc45)n3)ccc21	-5.84637	-3.13053
404	Cc1nc2c(C3=C4C(=O)N(C)C(c5c(F)ccc6nsnc56)=C4C(=O)N3C)sc(C3COc4nsnc4O3)c2nc1C	-5.36097	-3.31881
405	O=C(c1ccoc1)c1ccc(-c2noc(-c3ccc(C(=O)c4ccoc4-c4scc5c4SCCO5)s3)c2C(=O)O)s1	-5.9698	-2.8162
406	Cc1nc2csc(-c3cocc3C=Cc3ccnc(C=C4Sc5ccccc5S4)n3)c2nc1C	-5.31978	-2.40988
407	CN1C(=Cc2nccc(-c3c4nccc(-c5ccncn5)cc4o3)n2)C(c2ccccc2)(c2ccccc2)c2ccccc21	-5.44076	-2.58372
408	O=C(O)c1conc1-c1ncnc(-c2occc2C(=O)c2ccc(C3COc4nsnc4O3)s2)n1	-6.85384	-2.92366
409	CN1C(=O)C(=Cc2nccc(C(=O)c3cocc3-c3occc3C(=O)c3cccs3)n2)C(=O)N(C)C1=O	-6.41219	-2.81478
410	N#Cc1ccc2sc(C3COc4nsnc4O3)c(-c3ccc4ncoc4c3)c2c1	-6.5921	-2.20667
411	N#Cc1csc(C#N)c1-c1ccnc(-c2cc3c(s2)-c2sc(-c4ncnc(C#N)n4)cc2C3=C(C#N)C#N)n1	-6.45031	-3.92342
412	CN1C(=O)C2=C(c3nccnn3)N(C)C(=O)C2=C1c1ccnc(C2=C3C(=O)N(C)C(C(=O)O)=C3C(=O)N2C)n1	-5.91961	-3.77343
413	O=C(O)c1c(-c2cnc(-c3nc4ccccc4[nH]3)nc2)csc1-c1ncccn1	-6.25352	-2.86896
414	CN1C(=O)C(=Cc2ccsc2C(=O)c2cocc2C2=C3C(=O)N(C)C(c4ccsc4C(=O)c4cocc4C=C4SC(=S)N(C)C4=O)=C3C(=O)N2C)SC1=S	-5.57517	-3.12087
415	O=C(c1ccoc1)c1ccc(-c2nccc(-c3cc(F)c(C4CSc5cscc5S4)c4nsnc34)n2)s1	-5.66016	-3.32471
416	CN1C(=O)C(=Cc2ccc3nc(-c4cocc4C(=O)c4ccc(-c5occc5C(=O)c5cccs5)s4)oc3c2)C(=O)N(C)C1=O	-6.14662	-3.05194
417	Fc1cc(F)c(F)c(-c2ccnc(-c3c(F)c(F)c(F)c(F)c3F)n2)c1F	-7.13921	-2.50887
418	N#Cc1ccc2sc(-c3ccc(C(=O)c4ccoc4C4COc5nsnc5O4)s3)c(-c3nc4ccccc4o3)c2c1	-6.36234	-3.09107
419	Cn1c(=O)c2c(C=Cc3ccncn3)c3c4cccc5cccc(c3c(-c3ncncn3)c2c1=O)c54	-6.24658	-2.98591
420	O=C(c1ccc(C2=CC=CC3N=C(F)C(F)=NC23)s1)c1cocc1-c1cscc1C(=O)O	-6.0016	-2.63289
421	O=C(c1cocc1-c1cnc(-c2nc3ccccc3o2)nc1)c1sccc1-c1cnc(-c2nc3ccccc3s2)nc1	-6.44347	-2.81983
422	O=C(O)c1ccsc1-c1cnc(-c2c3c(c(C4COc5nsnc5O4)c4cscc24)N=S=N3)nc1	-5.56434	-3.5981
423	O=C(O)c1cscc1-c1ccc(C(=O)c2cocc2-c2csc(-c3cc4ccn5c6ccccc6sc(c3)c45)c2C#N)s1	-5.37395	-2.46664
424	c1ncnc(-c2nccc(C=CC3COc4nsnc4O3)n2)n1	-6.45242	-2.78297
425	Cc1nc2csc(-c3sc4ccc(C#N)cc4c3-c3ccc4nc(C=C5Sc6ccccc6S5)oc4c3)c2nc1C	-5.36083	-2.62317
426	CN1C(=Cc2ncc(-c3ncnc(-c4nccnn4)n3)nn2)Oc2ccccc21	-5.51452	-2.61298
427	Cc1oc(=O)c2ccccc2c1C1=CC(=C(C#N)C#N)C=C(c2ncc(C3=CC(=C(C#N)C#N)C=CO3)cn2)S1	-6.49463	-3.96088
428	N#Cc1sc(-c2ncnc(-c3ccc4nsnc4c3)n2)c(C#N)c1-c1ncnc(-c2cc(F)cc3nsnc23)n1	-6.99772	-3.66507
429	CN1C(=Cc2ncc(-c3cncnc3)cn2)C(c2ccccc2)(c2ccccc2)c2ccccc21	-5.38803	-1.91739
430	N#Cc1sc(C#Cc2sc(-c3ccnc(-c4scc5c4OCCS5)n3)c3c2SCCS3)c(F)c1F	-5.72872	-3.00976
431	O=C(O)c1ccsc1-c1cc(F)c(-c2c(F)ccc3nsnc23)c2nsnc12	-6.38032	-2.99091
432	N#Cc1cc(C#N)c(-c2ncc(-c3csc(C4COc5nsnc5O4)c3C(=O)O)cn2)s1	-6.87626	-3.30903
433	O=C(c1ccc(C2COc3nsnc3O2)s1)c1ccoc1-c1nccnn1	-6.56118	-2.72644
434	Cn1c(=O)c2c(-c3nccc(C=CC#N)n3)c3c4cccc5cccc(c3c(-c3ccnc(C(=O)O)n3)c2c1=O)c54	-6.68261	-3.11748
435	Cc1oc(=O)c2ccccc2c1-c1ccsc1C(=O)c1cocc1-c1ccnc(-c2cocc2C(=O)c2sccc2C2COc3nsnc3O2)n1	-6.20754	-2.57661
436	O=C(O)c1c(-c2cnc(-c3csc(-c4c(F)c(F)c(F)c(F)c4F)c3C(=O)O)nc2)csc1-c1c(F)c(F)c(F)c(F)c1F	-6.67857	-2.43249
437	O=C(O)c1cnc(-c2ccc3c(c2)sc2cc(C4COc5nsnc5O4)cc4ccn3c42)nn1	-5.71023	-3.1736
438	O=C(c1ccc(-c2ncccn2)s1)c1cocc1-c1ncc(-c2nccn2C(=O)n2ccnc2)cn1	-6.3506	-2.61674
439	c1ccc2sc(-c3ccnc(-c4sc(-c5ncnc(-c6nc7ccccc7s6)n5)c5c4OCCS5)n3)nc2c1	-5.95672	-2.70104
440	CN1C(=O)C(=Cc2nccc(C=Cc3cc4cc(C#N)ccc4s3)n2)C(c2ccccc2)(c2ccccc2)c2ccccc21	-5.76861	-2.8959
441	N#Cc1ccc2sc(C3=CC=C(C4COc5nsnc5O4)C4N=C(F)C(F)=NC34)c(-c3c(F)c(F)cc(F)c3F)c2c1	-6.56302	-2.97305
442	O=C1Nc2cc(-c3ccnc(-c4nc5ccccc5[nH]4)n3)ccc2C1=c1ccc(=c2ccc(=C3C(=O)Nc4cc(-c5ccncn5)ccc43)s2)s1	-5.45051	-3.85502
443	Cn1c(=O)c2c(-c3scc4c3OCCS4)c3c4cccc5cccc(c3c(-c3oncc3C(=O)O)c2c1=O)c54	-5.75843	-2.83612
444	Fc1sc2nc3sc(-c4nccc(-c5nc6ccccc6o5)n4)cc3c(C3COc4nsnc4O3)c2c1F	-6.34749	-2.70251
445	O=C(O)c1conc1-c1ccnc(-c2occc2C(=O)c2ccc(C3COc4nsnc4O3)s2)n1	-6.65387	-2.63911
446	N#CC(C#N)=C1C(=CC=C2Oc3ccccc3N2c2nc3ccc(-c4ccncn4)cc3o2)C(=O)c2ccccc21	-5.89613	-3.15111
447	N#Cc1c(F)cc(-c2ccc3c(c2)sc2cc(-c4c(F)cc(C#N)c5nsnc45)cc4ccn3c42)c2nsnc12	-5.72019	-3.57578
448	CN1C(=O)C(=Cc2cc3c(-c4ncc(C(F)(F)F)cn4)cc3o2)C(=O)N(C)C1=O	-6.36366	-3.67873
449	Cc1c(-c2ncc(C(=O)c3cnc(-c4ccc(N)cc4)nc3)nn2)C(c2ccccc2)(c2ccccc2)c2ccccc21	-5.5632	-2.70229
450	N#CC(C#N)=C1C=C(c2c(C#N)csc2C#N)SC(c2c(C(=O)O)sc3ccc(C#N)cc23)=C1	-6.60796	-3.54426
451	CN1C(=O)C(=Cc2ccc(C(=O)c3ccoc3-c3ccnc(-c4oncc4C(=O)O)n3)s2)C(=O)N(C)C1=O	-6.90372	-3.55251
452	Cc1nc2c(-c3cnc(-c4sc(C(F)(F)F)c5nc(C)c(C)nc45)nc3)sc(C(F)(F)F)c2nc1C	-6.22098	-3.18395
453	c1cc(-c2nc3ccc(C4COc5nsnc5O4)cc3o2)nc(-c2cc3c(s2)-c2sccc2C32SCCS2)n1	-5.55685	-2.55151
454	N#Cc1ccc2sc(-c3c(C#N)csc3C#N)c(-c3nc4ccsc4s3)c2c1	-6.33426	-2.96151
455	N#Cc1csc(C#N)c1-c1sc(-c2c(C#N)sc(C(=O)O)c2C#N)c2c1OCCS2	-6.32373	-3.18696
456	CN1C(=O)C(=Cc2c3cc(-c4ncc(-c5occc5C(=O)c5cccs5)cn4)cc3o2)C(=O)N(C)C1=O	-6.024	-3.43086
457	N#Cc1cc(C#N)c(-c2cocc2C(=O)c2ccc(-c3sc(C#N)c(C(=O)O)c3C#N)s2)cc1	-7.12687	-3.70564
458	O=C(n1ccnc1)n1cncc1-c1ccc2ncoc2c1	-6.27755	-2.31607
459	C=Cc1ccnc(-c2cnc(-c3c(F)c(F)cc(F)c3F)nc2)n1	-6.80266	-2.48216
460	O=C(O)c1cscc1-c1ncnc(-c2ncc(C3COc4nsnc4O3)nn2)n1	-6.86297	-3.16187
461	N#Cc1sc(C=Cc2ccnc(C3COc4cscc4S3)n2)c(C#N)c1C=Cc1ccncn1	-5.78677	-3.58649
462	Cc1c(-c2nccc(-c3c(-c4ccc5ncoc5c4)sc4ccc(C#N)cc34)n2)nc2ncccn12	-6.07417	-2.32045
463	CC1(C)OC(=C(C#N)C#N)C(C#N)=C1c1ccc2nc(-c3ccnc(C(=O)O)n3)oc2c1	-7.05346	-4.04222
464	N#CC(C#N)=C1C(=CC=C2Oc3ccccc3N2c2ncnc(C#N)n2)C(=O)c2ccccc21	-5.81773	-3.66015
465	CN1C(=O)C(=Cc2cc3c(s2)-c2sc(-c4c(C#N)csc4C#N)cc2[Si]3(C)C)C(=O)N(C)C1=O	-5.96901	-3.30537
466	Cn1c(=Cc2cnc(-c3ccc(C(=O)c4ccoc4-c4ncc(C#N)s4)s3)nc2)nc2ncccn12	-6.73715	-3.41849
467	O=C(c1cocc1-c1noc(-c2ccncn2)c1C(=O)O)c1sccc1-c1onc(-c2ccncn2)c1C(=O)O	-6.65725	-2.94137
468	N#Cc1ccc2sc(-c3ccc(C(=O)c4ccoc4)s3)c(-c3ncc(C4COc5nsnc5O4)nn3)c2c1	-6.57331	-3.07045
469	CN1C(=O)C(=Cc2ccnc(C=Cc3ccnc(-c4ccc(N)cc4)n3)n2)C(c2ccccc2)(c2ccccc2)c2ccccc21	-5.38933	-2.68589
470	C[Si]1(C)c2ccsc2-c2sc(-c3cnc(C4=CC(=C(C#N)C#N)C=C(C5COc6nsnc6O5)S4)nc3)cc21	-5.8115	-3.34401
471	N#CC(C#N)=C1C=C(c2c(F)nc(C(=O)O)c3nsnc23)SC(c2c(F)c(F)c(C(=O)O)c3nsnc23)=C1	-6.55271	-4.15482
472	C[Si]1(C)C(c2ccc(C(=O)c3ccoc3C#N)s2)=C2OCCOC2=C1c1scc(C(=O)O)c1C(=O)O	-5.66202	-2.94514
473	C[Si]1(C)C(C(=O)O)=C2OCCOC2=C1C1=CC(=C(C#N)C#N)C=C(C2=CC(=C(C#N)C#N)C=CS2)S1	-6.29542	-3.68554
474	CC1(C)c2cc3c(cc2-c2sc(-c4nc5ccccc5o4)cc21)C(C)(C)c1cc(-c2ccncn2)sc1-3	-5.457	-2.49487
475	N#Cc1occc1C(=O)c1ccc(C2=C3C(=O)N(C)C(C#N)=C3C(=O)N2C)C(=O)N(C)C1=O	-6.34787	-3.96744
476	O=C(O)c1cscc1-c1nccc(-c2onc(C3COc4cscc4S3)c2C(=O)O)n1	-5.96236	-3.03595
477	O=C(c1cccs1)c1ccoc1-c1ccnc(-c2ccsc2C(=O)c2cocc2-c2nccn2C(=O)n2ccnc2)n1	-6.35711	-2.41658
478	Cc1c(C2=CC(=C(C#N)C#N)C=C(c3sc4ccc(C#N)cc4c3C3=CC(=C(C#N)C#N)C=CS3)O2)nc2ncccn12	-6.31318	-3.47269
479	Fc1sc2nc3sccc3c(-c3ncc(-c4c5ccsc5nc5sc(F)c(F)c45)cn3)c2c1F	-5.9896	-2.69083
480	Cn1c(=Cc2cnc(-c3c(-c4cncnn4)sc4ccc(C#N)cc34)nn2)c2cccc3cccc1c32	-5.56184	-3.00336
481	O=C(c1ccc(-c2sc(-c3ccc(C(=O)c4ccoc4C(=O)O)s3)c3c2SCCO3)s1)c1ccoc1C(=O)c1ccc(-c2ccc3c(c2)sc2cccc4ccn3c42)s1	-5.30645	-2.89546
482	CN1C(=O)C(=Cc2cnc(C3=C4C(=O)N(C)C(c5nc(F)cc6nsnc56)=C4C(=O)N3C)nn2)C(=O)N(C)C1=O	-5.84096	-4.06881
483	CN1C(=O)C(=Cc2c(C#N)sc(-c3ccc(C(=O)c4cocc4[SiH]4C=C5OCCOC5=C4)s3)c2C#N)C(=O)N(C)C1=O	-5.67209	-3.62726
484	CN1C(=O)C(=Cc2ccc(C(=O)c3ccoc3-c3ccc(C(=O)c4cocc4-c4cncnn4)s3)s2)C(=O)N(C)C1=O	-6.32234	-3.49095
485	C[Si]1(C)c2cc(-c3nccc(-c4oncc4C(=O)O)n3)sc2-c2sc(C3COc4nsnc4O3)cc21	-6.08285	-3.00792
486	CC1(C)SC(=C(C#N)C#N)C(C#N)=C1c1cnc(-c2cocc2C(=O)c2sccc2-c2ncc(C#N)s2)nn1	-6.85969	-4.10956
487	O=C(O)c1c(-c2ccsc2C(=O)c2cocc2-c2ccncn2)csc1-c1ccncn1	-6.35253	-2.76177
488	CN1C(=O)C(=C2C(=O)N(C)c3cc(-c4cnc(C(=O)O)nc4)ccc32)c2ccc(-c3ccnc(C(=O)O)n3)cc21	-6.38302	-3.74456
489	N#Cc1ccc2sc(-c3oncc3C(=O)O)c(-c3c(C(=O)O)sc4ccc(C#N)cc34)c2c1	-6.65468	-3.1031
490	CN1C(=O)C(=Cc2ccc3c(c2)sc2cc(-c4ncc(C5=C6OCCOC6=C[Si]5(C)C)cn4)ccc32)c2ccccc21	-5.18495	-2.6862
491	CN1C(=O)C2=C(c3ncc(-c4nc5ccccc5[nH]4)nn3)N(C)C(=O)C2=C1c1ccncn1	-5.79715	-3.53961
492	c1cc(-c2cnc(-c3ccc4nsnc4c3)nc2)ncc1C1COc2cscc2S1	-5.97281	-2.89764
493	N#Cc1ccc2sc(-c3nc4ccc(C5COc6nsnc6O5)cc4o3)c(-c3scc4c3SCCS4)c2c1	-6.03332	-2.69744
494	N#CC(C#N)=C1C=C(c2ncc(C3COc4nsnc4O3)nn2)OC(c2ncc(C3COc4nsnc4O3)cn2)=C1	-6.58825	-3.62423
495	N#Cc1ccc2sc(C=Cc3ccnc(-c4nc5sccc5s4)n3)c(C=Cc3ccncn3)c2c1	-6.13942	-3.11731
496	Cc1nc2c(-c3nccc(-c4ccsc4C(=O)c4ccoc4)n3)sc(C3COc4nsnc4O3)c2nc1C	-6.14209	-2.80021
497	CN1C(=O)C2=C(c3cc(F)cc4nsnc34)N(C)C(=O)C2=C1c1scc(C2COc3nsnc3O2)c1C(=O)O	-5.80258	-3.47926
498	N#CC(C#N)=C1c2ccsc2-c2sc(-c3ncnc(C4=CC(=C(C#N)C#N)C=CS4)n3)cc21	-6.34759	-4.07674
499	C1=C2OCCOC2=C[Si]1(c1cnc(-c2ncc(C#N)cn2)nn1)C1COc2nsnc2O1	-6.44157	-3.04644
500	c1cc2c(s1)-c1sc(-c3ncnc(-c4cc5c(s4)-c4sc(-c6ncncn6)cc4[Si]5(C)C)n3)cc21	-5.63167	-3.03725
501	N#Cc1ccc2sc(-c3ccncn3)c(-c3cncnn3)c2c1	-6.74188	-2.91671
502	Cn1c(=O)c2cc3c4cccc5c(C#N)ccc(c3c(-c3c(F)ccc6nsnc36)c2c1=O)c54	-6.70617	-3.33175
503	Cn1c(=C(C#N)C#N)sc(=Cc2ncnc(-c3nccc(-c4ccncn4)n3)n2)c1=O	-7.02317	-3.58337
504	N#Cc1cocc1C(=O)c1ccc(C(=Cc2cccs2)c2cccs2)s1	-5.68763	-2.62701
505	O=C(O)c1c(-c2ncc(-c3cscc3C(=O)O)cn2)csc1-c1ncc(-c2sccc2C(=O)O)cn1	-6.18659	-2.2871
506	N#CC(C#N)=C1C=COC(c2cocc2C(=O)c2ccc(-c3sc(C#N)c(C(=O)O)c3C#N)s2)c(C#N)c1C1COc2nsnc2O1	-6.84819	-3.67463
507	O=C(O)c1ccc(C(=O)c2ccoc2C=Cc2ccnc(-c3oncc3C(=O)O)n2)s1	-6.64466	-3.35645
508	N#CC(C#N)=C1C(=CC=C2Oc3ccccc3N2c2sc(-c3cncnc3)c3c2SCCO3)C(=O)c2ccccc21	-5.88208	-3.00032
509	N#Cc1c(-c2cncnc2)sc2sc3sc(-c4cncnn4)c(C#N)c3c12	-6.85698	-3.01377
510	CN1C(=Cc2cocc2C(=O)c2ccc(-c3ccnc(C#N)n3)s2)C(c2ccccc2)(c2ccccc2)c2ccccc21	-5.29629	-2.879
511	CN1C(=O)C(=Cc2cc(F)c(C3=C4C(=O)N(C)C(c5c(C#N)csc5C#N)=C4C(=O)N3C)c3nsnc23)C(=O)N(C)C1=O	-5.84866	-3.87487
512	N#Cc1sc(C#Cc2noc(-c3ccc(C(=O)c4cocc4-c4onc(C#Cc5sc(C#N)c(F)c5F)c4C(=O)O)s3)c2C(=O)O)c(F)c1F	-6.81109	-3.29624
513	CN1C(=Cc2ccc(C(=O)c3ccoc3-c3ncnc(-c4occc4C(=O)c4cccs4)n3)s2)C(C)(C)c2ccccc21	-5.07702	-2.33668
514	Cn1c(=O)c2c(C#N)c3c4cccc5c(C#N)ccc(c3c(-c3ncc(C6COc7nsnc7O6)nn3)c2c1=O)c54	-7.00942	-3.70325
515	N#Cc1ccc2sc(-c3scc4c3OCCS4)c(-c3sc(-c4ncc(C#N)s4)c4c3SCCO4)c2c1	-5.84171	-2.53743
516	Fc1cc(-c2ncc(-c3c4ccsc4nc4sc(F)c(F)c34)cn2)c2nsnc2c1	-6.29089	-2.93689
517	Cn1c(=O)c2cc(-c3cc4ccn5c6ccccc6sc(c3)c45)c3c(=O)n(C)c(=O)c4cc(-c5ccc6ncoc6c5)c(c1=O)c2c43	-5.35361	-3.49876
518	CN1C(=O)C(=Cc2ncnc(-c3ccc4nc(-c5nccc(C=C6SC(=S)N(C)C6=O)n5)oc4c3)n2)SC1=S	-6.44982	-3.34356
519	O=C(O)c1cocc1C(=O)c1sccc1-c1c(F)c(F)c(-c2c(F)c(F)c(C(=O)O)c(F)c2F)c2nsnc12	-6.84426	-3.09877
520	N#Cc1sc(C#Cc2ccc(C(=O)c3ccoc3-c3cc4cc(C#N)ccc4s3)s2)c2c1SCCS2	-5.98336	-3.09841
521	N#Cc1cnc(-c2sc(C#N)c(-c3cnc(-c4c(F)c(F)cc(F)c4F)nc3)c2C#N)nc1	-7.31794	-3.69787
522	N#Cc1sc(C#Cc2ncc(-c3ccc(C(=O)c4cocc4-c4nccnn4)s3)nn2)c(F)c1F	-6.76818	-3.49374
523	O=C(c1cocc1-c1ccncn1)c1sccc1-c1ncc(-c2c(F)c(F)cc(F)c2F)cn1	-6.72813	-2.58862
524	N#Cc1ccc2sc(-c3cc(F)c(C#N)c4nsnc34)c(-c3cc4c(=O)[nH]c(=O)c5ccc6c(=O)[nH]c(=O)c3c6c54)c2c1	-6.92594	-4.09798
525	N#Cc1ccc2sc(-c3sc(-c4ncncn4)c4c3SCCO4)c(-c3nc4ccccc4[nH]3)c2c1	-5.86019	-2.97209
526	N#CC(C#N)=C1c2cc(-c3ncc(-c4ccncn4)cn3)sc2-c2sc(-c3ncc(-c4ccc5c(c4)sc4cccc6ccn5c64)cn3)cc21	-5.43106	-3.77451
527	O=C(O)c1c(-c2sc3c(sc4c(F)c(-c5occc5C(=O)c5cccs5)sc43)c2F)nc1	-5.84068	-2.9001
528	Cc1nc2csc(-c3ccc(C(=O)c4cocc4-c4c(F)cc(C5COc6nsnc6O5)c5nsnc45)s3)c2nc1C	-5.94162	-3.08729
529	O=C(c1nc2ccc(C3COc4cscc4S3)cc2o1)c1nc2ccc(C3CSc4cscc4S3)cc2o1	-5.76871	-3.22869
530	N#Cc1sc(-c2ccnc(-n3ccccc3=O)n2)c(C#N)c1-c1ncnc(-n2ccccc2=O)n1	-6.21452	-3.36654
531	O=C(O)c1cnoc1-c1nccc(C2COc3nsnc3O2)n1	-7.06175	-3.39517
532	Cn1c(=O)c2c(-c3cc4c(s3)-c3sccc3[Si]4(C)C)c3c4cccc5cccc(c3c(C(=O)O)c2c1=O)c54	-5.52314	-2.88619
533	CN1C(=O)C(=CC2=C3OCCOC3=C(c3cnc(-c4nc5ccsc5s4)nc3)[Si]2(C)C)C(=O)N(C)C1=O	-5.75862	-3.10141
534	N#Cc1c(C=Cc2ccnc(-c3ccncn3)n2)sc2sc3sc(C=Cc4ccncn4)c(C#N)c3c12	-6.3787	-3.06575
535	O=C(O)c1c(-c2nc3ccccc3[nH]2)noc1-c1sc(-c2oncc2C(=O)O)c2c1C(=O)c1c(C(F)(F)F)sc(C(F)(F)F)c1C2=O	-7.05954	-3.53495
536	Cc1oc2ccccc2c(=O)c1C1=CC(=C(C#N)C#N)C=C(c2cnc(C3=CC(=C(C#N)C#N)C=CO3)nc2)S1	-6.3916	-3.65401
537	N#Cc1ccnc(-c2sc(C3COc4nsnc4O3)c3c2SCCS3)n1	-6.17815	-2.68829
538	N#Cc1cnc(-c2ncc(-c3scc(C4CSc5cscc5S4)c3C(=O)O)cn2)nsc1-c1nc2ccccc2s1	-5.9952	-3.08188
539	CN1C(=O)C2=C(C3=CC=CC4N=C(F)C(F)=NC34)N(C)C(=O)C2=C1c1c(F)c(F)cc(F)c1F	-5.69591	-3.22294
540	Fc1nc(-c2ncc(-c3cc(F)c(-c4ccc5nsnc5c4)c4nsnc34)cn2)c2nsnc2c1-c1ccncn1	-6.45923	-3.61111
541	CN1C(=O)C2=C([SiH]3c4ccsc4-c4sccc43)N(C)C(=O)C2=C1c1cscc1C(=O)O	-5.45253	-2.57554
542	C(=Cc1ccncn1)c1ccc(C(=Cc2ccc(C(=O)O)cc2)c2ccc(C(=O)O)cc2)s1	-5.51846	-3.17046
543	O=C(O)c1cscc1-c1nccc(-c2cocc2C(=O)c2sccc2C2COc3nsnc3O2)n1	-6.49499	-2.55157
544	N#CC(C#N)=C1C=COC(c2cnc(C3=CC(=C(C#N)C#N)C=C(C4CSc5cscc5S4)S3)nc2)=C1	-6.12513	-3.95803
545	O=C(c1cocc1-c1scc(-c2ncccn2)c1C(=O)O)c1sccc1-c1csc(C(F)(F)F)c1C(=O)O	-6.54936	-2.18891
546	c1cc(-c2ncc(C3COc4nsnc4O3)nn2)ncc1-c1ncc(C2COc3nsnc3O2)nn1	-6.67918	-3.25626
547	O=C(C=Cc1ccnc(-c2ccc3c(c2)sc2cc(C4COc5nsnc5O4)cc4ccn3c42)n1)c1ccncn1	-5.42598	-3.06309
548	Cc1nc2c(-c3cnc(-c4cncnn4)nc3)sc(-c3ccnc(-c4ccncn4)n3)c2nc1C	-6.29621	-3.38068
549	Fc1nc(-c2cnc(C3COc4cscc4S3)nn2)c2nsnc2c1-c1cnc(C2COc3nsnc3O2)nn1	-6.00886	-4.17835
550	CN1C(=O)C2=C(c3sccc3C(=O)O)N(C)C(=O)C2=C1c1nccc(C#N)n1	-5.58485	-3.31939
551	Cn1c(-c2ccnc(-c3c4c(cc5cscc35)N=S=N4)n2)ncn1	-5.43112	-3.59395
552	CN1C(=O)C2=C(c3ccc(C(=O)c4ccoc4)s3)N(C)C(=O)C2=C1c1ncc(C(=O)O)cn1	-5.5372	-3.5031
553	Fc1sc2nc3sc(C=Cc4ccncn4)cc3c(C=Cc3ccnc(-c4ccncn4)n3)c2c1F	-6.08076	-3.13453
554	Cn1c(=O)c2c(-c3scc(C#N)c3C(=O)O)c3c4cccc5cccc(c3c(-c3c(C#N)csc3C#N)c2c1=O)c54	-6.71554	-3.17281
555	O=C(c1ccc(-c2ccnc(-c3scc4c3SCCO4)n2)s1)c1cocc1-c1scc2c1SCCO2	-5.5532	-2.5998
556	N#CC(C#N)=C1C=C(c2ccnc(-c3nc4ccccc4[nH]3)n2)OC(c2ncnc(-c3nc4ccccc4[nH]3)n2)=C1	-6.35147	-3.766
557	O=C(O)c1c(-c2ccncn2)csc1-c1ccc2nc(-c3onc(-c4nc5ccccc5[nH]4)c3C(=O)O)oc2c1	-6.42084	-2.60067
558	Nc1ccc(-c2ncc(-c3cocc3C(=O)c3sccc3-c3cnc(-c4ccc(N)cc4)nc3)nn2)cc1	-5.13384	-2.33489
559	N#Cc1ccc(C(=C(c2ccc(C#N)cc2)c2nc3ccc(C(=O)O)cc3o2)c2ccc(C#N)cc2)cc1	-6.70391	-3.29742
560	Fc1cc(-c2nccnn2)c2nsnc2c1-c1ccnc(C#N)n1	-6.97276	-3.56679
561	N#Cc1sc(-c2ccnc(-c3sccc3C(=O)O)n2)csc1-c1ccnc(-c2ccc3nsnc3c2)n1	-6.51069	-2.83609
562	O=C(O)c1ccsc1-c1ccnc(-c2scc(C(=O)O)c2C(=O)O)n1	-6.64378	-2.54866
563	CN1C(=O)C2=C(c3c(F)c(F)cc(F)c3F)N(C)C(=O)C2=C1c1ncccn1	-5.55499	-3.0505
564	CN1C(=Cc2ccnc(-c3cnc(-c4nccnn4)nc3)n2)C(C)(C)c2ccccc21	-5.59729	-2.32114
565	O=C(c1ccc(-c2occc2C(=O)c2cccs2)s1)c1cocc1C=Cc1ccnc(C2COc3cscc3S2)n1	-5.61909	-2.83495
566	O=C(c1cccs1)c1cocc1C(=O)c1sccc1-c1ccnc(-c2ccsc2C(=O)c2cocc2C2COc3nsnc3O2)n1	-6.4159	-2.56348
567	Cc1nc2csc(-c3c4c(=O)n(C)c(=O)c4c(C(F)(F)F)c4nc(C)c(C)nc34)c2nc1C	-6.45957	-3.21511
568	CN1C(=O)C(=C2C(=O)N(C)c3cc(C4COc5nsnc5O4)ccc32)c2ccc(-c3ncccn3)cc21	-5.96505	-3.30539
569	c1cc(C2COc3nsnc3O2)nc(-c2ncnc(-c3cc4c(s3)-c3sccc3C43SCCS3)n2)n1	-5.68403	-2.63629
570	Cc1c(-c2nccc(-c3cnc(C4=CC(=C(C#N)C#N)C=CS4)nc3)n2)C(=O)N(C)C1=O	-6.27705	-3.76965
571	O=C1Nc2cc(-c3ncnc(-c4nc5ccccc5s4)n3)ccc2C1=c1ccc(=c2ccc(=C3C(=O)Nc4cc(-c5scc(-c6ccncn6)c5C(=O)O)ccc43)s2)s1	-5.45338	-3.62875
572	O=C(O)c1cnc(-c2ccncn2)noc1C1=CC=CC2N=C(F)C(F)=NC12	-6.67701	-2.96934
573	N#CC(C#N)=C1C=COC(c2sc3ccc(C#N)cc3c2-c2c3c(c(C4COc5nsnc5O4)c4cscc24)N=S=N3)n1	-5.82111	-3.86401
574	CN1C(=O)C(=Cc2sc3c(sc4c(F)c(-c5cscc5C(=O)O)sc43)c2F)C(=O)N(C)C1=O	-6.08192	-3.19823
575	Cc1c(-c2nccc(C=Cc3nccc(C=Cc4ccnc(-c5nc6ncccn6c5C)n4)n3)n2)nc2ncccn12	-5.84584	-2.5954
576	N#CC(C#N)=C1C=CSC(c2ncc(C3=CC(=C(C#N)C#N)C=C(c4nc5ccccc5[nH]4)O3)cn2)=C1	-6.39343	-3.89241
577	CN1C(=O)C(=C2C(=O)N(C)c3cc(-c4ncc(C(=O)O)cn4)ccc32)c2ccc(-c3nccc(C(=O)O)n3)cc21	-6.10855	-3.48409
578	O=C(O)c1conc1-c1ccnc(-c2cncn2C(=O)n2ccnc2)n1	-7.03547	-2.8319
579	Fc1cc(-c2ccnc(-c3nccnn3)n2)c2nsnc2c1	-6.52999	-3.10059
580	O=C(O)c1conc1-c1ncnc(C2COc3nsnc3O2)n1	-6.74245	-3.18104
581	N#Cc1scc(-c2ccc(C(=C(c3ccccc3)c3ccc(-c4ncccn4)cc3)c3ccccc3)cc2)c1F	-5.63624	-2.41471
582	c1ccc2c(c1)NC(=O)C2=c1ccc(=c2ccc(=C3C(=O)Nc4cc(-c5sccc5C(=O)O)ccc43)s2)s1	-5.23397	-3.57125
583	Fc1cc(F)c(F)c(-c2cnc(-c3cc4c(s3)-c3sccc3[Si]4(c3ccccc3)c3ccccc3)cn2)n1	-5.50582	-2.78708
584	Cn1c(=O)c2c(-c3nocc3C(=O)O)c3c4cccc5c(C#N)ccc(c3c(-c3cncnn3)c2c1=O)c54	-6.754	-3.4752
585	C=Cc1ccnc(C2=CC=C(c3cocc3C(=O)c3cccs3)C3N=C(F)C(F)=NC23)n1	-6.09556	-2.34904
586	N#Cc1sc(-c2ccc3ncoc3c2)c2c1C(=O)c1c(C(F)(F)F)sc(C(F)(F)F)c1C2=O	-7.07258	-3.61777
587	O=C(c1ccc(-c2cocc2C(=O)c2sccc2-c2ncncn2)s1)c1cocc1-c1ncncn1	-6.25737	-2.66953
588	N#Cc1c(-c2nocc2C(=O)O)sc2sc3sc(-c4cscc4C(=O)O)c(C#N)c3c12	-6.44748	-2.32073
589	O=C(O)c1cnoc1C=Cc1ccnc(C(=C(c2nccc(C=CC(=O)O)n2)c2cccs2)c2cccs2)n1	-5.69488	-2.80073
590	N#CC(C#N)=C1C=C(c2c(F)cc(C(=O)O)c3nsnc23)SC(c2c(F)ccc3nsnc23)=C1	-6.19257	-3.67468
591	O=C(O)c1c(-n2ccccc2=O)noc1-c1ccc2ncoc2c1	-6.30874	-2.42173
592	CN1C(=O)C2=C(c3ncc(-c4nc5ccccc5s4)cn3)N(C)C(=O)C2=C1c1ncc(-c2nc3ccccc3[nH]2)cn1	-5.312	-3.36126
593	CN1C(=O)C2=C(c3ccnc(C(=O)O)n3)N(C)C(=O)C2=C1c1ccncn1	-6.27787	-3.79527
594	CN1C(=O)C2=C(c3ccnc(C=c4sc(=C(C#N)C#N)n(C)c4=O)n3)N(C)C(=O)C2=C1c1nccnn1	-6.10931	-3.83459
595	Fc1cc2nsnc2c(-c2ncnc(-c3cc(F)c(C4COc5cscc5S4)c4nsnc34)n2)c1F	-5.66563	-3.28131
596	O=C(O)c1ncnc(-c2cc3c(=O)n(C)c(=O)c4c(-c5nccc(C(=O)O)n5)cc5c(=O)n(C)c(=O)c2c5c34)n1	-7.67304	-4.03575
597	O=C(O)c1conc1-c1ccnc(-c2c3cc(C4COc5nsnc5O4)sc3nc3sc(F)c(F)c23)n1	-6.51054	-2.91566
598	O=C(c1ccc(-c2sccc2C(=O)O)s1)c1cocc1-c1onc(C2COc3nsnc3O2)c1C(=O)O	-6.35001	-2.7504
599	Nc1ccc(-c2ccc3nc(-c4cocc4C(=O)c4sccc4-c4ccc(N)cc4)oc3c2)nc2ncccn12	-5.44249	-2.17701
600	O=C(c1cocc1C(F)(F)F)c1sccc1-c1cnc(C(F)(F)F)nc1	-7.20867	-2.78404
601	N#Cc1ccc2sc(-c3c4c(c(C5COc6nsnc6O5)c5cscc35)N=S=N4)cc2c1	-5.75334	-3.85385
602	CN1C(=O)C2=C(c3nc4ccc(C(=O)O)cc4o3)N(C)C(=O)C2=C1c1nc2ccccc2o1	-5.6993	-3.51838
603	C(=Cc1nccc(-c2scc(C=Cc3ccncn3)c2C(=O)O)n1)c1ccncn1	-6.42905	-2.93176
604	O=C(O)c1ccsc1-c1ccc(C(=C(c2ccccc2)c2ccc(-c3cc4ccn5c6ccccc6sc(c3)c45)cc2)c2ccccc2)cc1	-5.13047	-1.9488
605	O=C(c1ccc(-c2ncc([SiH]3C=C4OCCOC4=C3)cn2)s1)c1cocc1-c1scc2c1OCCS2	-5.62727	-2.40763
606	O=C(O)c1c(-n2ccccc2=O)noc1C1=CC=CC2N=C(F)C(F)=NC12	-6.30192	-2.94965
607	C[Si]1(C)C=C2OCCOC2=C1c1ccc2nc(C=C3C(=O)N(C)C(=O)N(C)C3=O)oc2c1	-5.48408	-3.31425
608	N#Cc1cocc1C(=O)c1sccc1-c1noc(-c2ccsc2C(=O)c2cocc2C(=O)O)c1C(=O)O	-6.93884	-3.06379
609	Cn1c(=O)c2c(-c3ncccn3)c3c4cccc5cccc(c3c(-c3ncc(-c6ccc(N)cc6)nn3)c2c1=O)c54	-5.65873	-2.57294
610	O=C(c1ccc(-c2cocc2C(=O)c2sccc2C2COc3nsnc3O2)s1)c1cocc1-c1nocc1C(=O)O	-6.29073	-2.70778
611	C(=Cc1ccnc(-c2cnc(-c3nocc3C(=O)O)nc2)n1)c1cnc(-c2ccncn2)nc1	-7.00215	-3.38352
612	O=C(O)c1conc1-c1ccc2c(c1)sc1cccc3ccn2c31	-5.13384	-1.9031
613	CN1C(=Cc2nc3ccc(-c4ccnc(-c5c(F)ccc6nsnc56)n4)cc3o2)C(c2ccccc2)(c2ccccc2)c2ccccc21	-5.33974	-2.51725
614	Cn1c(=O)c2cc(-c3ccc4ncoc4c3)c3c(=O)n(C)c(=O)c4cc(-c5ccc6nsnc6c5)c(c1=O)c2c43	-6.58426	-3.75379
615	c1cc(-c2cnc(-c3nc4sccc4s3)nc2)nc(-c2cnc(-c3nc4sccc4s3)cn2)n1	-6.15566	-2.83973
616	N#Cc1sc(C#Cc2ccnc(C=Cc3ccnc(C#Cc4sc(C#N)c(F)c4F)n3)n2)c(F)c1F	-6.84688	-3.38877
617	O=C(O)c1cnoc1-c1cc2c(s1)-c1sc(-c3sccc3C(=O)O)cc1C21SCCS1	-5.49565	-2.7358
618	CN1C(=O)C(=Cc2nccc(C=Cc3sc4ccc(C#N)cc4c3C3COc4nsnc4O3)n2)C(=O)N(C)C1=O	-6.68292	-3.22315
619	O=C(c1ccc(-c2c3c(cc4cscc24)N=S=N3)s1)c1cocc1-c1ccnc(C2COc3nsnc3O2)n1	-5.60625	-3.51501
620	Cn1c(=O)c2cc(-c3cocc3C(=O)c3cccs3)c3c(=O)n(C)c(=O)c4cc(-c5oncc5C(=O)O)c(c1=O)c2c43	-6.79397	-3.69789
621	C=Cc1ccnc(-c2ccc(C(=C(c3ccccc3)c3ccc(C(=O)O)cc3)c3ccccc3)cc2)c1F	-5.71301	-2.51479
622	Cn1c(=C(C#N)C#N)sc(=Cc2nc3ccc(-c4cnc(-c5sccc5C(=O)O)nc4)cc3o2)c1=O	-6.50736	-3.67838
623	Cc1oc2ccccc2c(=O)c1-c1scc(C(=O)c2csc(-c3c(C(F)(F)F)sc4ccc(C#N)cc34)c2C(=O)O)c1C(=O)O	-6.87977	-2.4793
624	O=C(O)c1c(-c2cnc(C=C3Sc4ccccc4S3)nn2)noc1-c1cnc(C=C2Sc3ccccc3S2)nc1	-5.61418	-2.48514
625	Cc1nc2csc(-c3ncc(-c4ncc(C5COc6cscc6S5)nn4)cn3)c2nc1C	-5.93753	-2.82683
626	c1nc(-c2c3c(c(C4COc5nsnc5O4)c4cscc24)N=S=N3)nc(-c2c3c(cc4cscc24)N=S=N3)n1	-5.6121	-3.77002
627	N#Cc1sc(-c2nccc(-c3sccc3C(=O)O)n2)c(C#N)c1C1COc2nsnc2O1	-6.64584	-3.34991
628	Cc1c(C2=CC(=C(C#N)C#N)C=C(c3ncc(-c4nccnn4)cn3)O2)C(c2ccccc2)(c2ccccc2)c2ccccc21	-6.23088	-3.39228
629	N#Cc1ccc2sc(-c3scc(-c4ccncn4)c3C(=O)O)c(-c3oncc3C(=O)O)c2c1	-6.72465	-2.9822
630	Cn1c(=O)c2c(-c3ccc(C(=O)c4ccoc4)s3)c3c4cccc5cccc(c3c(-c3nccnn3)c2c1=O)c54	-6.42489	-2.93084
631	O=C(c1ccc([Si]2(C3COc4nsnc4O3)C=C3OCCOC3=C2)s1)c1cocc1-c1ncccn1	-6.16041	-2.09165
632	CN1C(=O)C2=C(C3=CC=C(C#N)C4N=C(F)C(F)=NC34)N(C)C(=O)C2=C1C1=CC=CC2N=C(F)C(F)=NC12	-5.86446	-3.66247
633	CN1C(=O)C(=C2C(=O)N(C)c3cc(-c4ccnc(C=C5Oc6ccccc6N5C)n4)ccc32)c2ccccc21	-5.20483	-3.02185
634	CN1C(=O)C2=C(c3cc4c(-c5nc6ccccc6[nH]5)c5c(F)c(F)sc5nc4s3)N(C)C(=O)C2=C1c1cc2c(-c3ccc4nsnc4c3)c3c(F)c(F)sc3nc2s1	-5.56679	-3.46802
635	CN1C(=O)C(=Cc2sc3sc4sc(-c5ncc(-c6ccncn6)nn5)c(C#N)c4c3c2C#N)C(=O)N(C)C1=O	-6.75807	-3.5575
636	FC(F)(F)c1nc2ccc(-c3cocc3C(=O)c3sccc3-c3nc4ccc(-c5c(C#N)sc6ccc(C#N)cc56)c5c(F)c(F)sc5nc4s3)c2c1	-6.49577	-2.87076
637	O=C(c1cccs1)c1ccoc1-c1ncc(-c2cocc2C(=O)c2sccc2N2C(=O)c3ccccc3C2=O)cn1	-6.22454	-2.64315
638	N#Cc1ccc2scc(C#N)c2c1	-6.94375	-2.80149
639	N#Cc1cc2cc(-c3ccc4ncoc4c3)c(-c3c(F)ccc4nsnc34)c2c1	-6.33535	-3.0724
640	O=C(O)c1c(-c2ccnc(-c3nc4sccc4s3)n2)noc1-c1nccc(-c2nc3ccsc3s2)n1	-6.27037	-2.78726
641	N#CC(C#N)=C1C=C(c2cc(F)c(C3=CC=C(C#N)C4N=C(F)C(F)=NC34)c3nsnc23)C2N=C(F)C(F)=NC12	-6.81113	-3.77067
642	CN1C(=O)C(=Cc2ccc(C(=O)c3cocc3-c3sc4ccc(C#N)cc4c3-c3ccncn3)s2)C(=O)N(C)C1=O	-6.63962	-3.51405
643	N#Cc1ccc2sc(-c3sc4c(sc5c(F)c(C6COc7nsnc7O6)sc54)c3F)c(-c3ncnc(C#N)n3)c2c1	-6.57315	-3.25054
644	O=C(c1cocc1-c1nc2ccc(C(F)(F)F)cc2o1)c1sccc1-c1nc2ccc(-c3c(F)c(F)c(F)c(F)c3F)cc2o1	-6.45755	-2.80561
645	CN1C(=O)C2=C(c3cc4c(s3)-c3sccc3C4=C(C#N)C#N)N(C)C(=O)C2=C1c1ccc2c(c1)N(C)C(=O)C2=C1C(=O)N(C)c2ccccc21	-5.32739	-3.84114
646	N#CC(C#N)=C1OC(c2ccccc2)(c2ccccc2)C(c2ccnc(-c3nccc(-c4ccncn4)n3)n2)=C1C#N	-7.04473	-3.94495
647	Fc1cc2nsnc2c(-c2ncnc(-c3ccnc(C4COc5nsnc5O4)n3)n2)c1F	-6.44018	-3.25718
648	CN1C(=O)C2=C(c3nccc(C=CC#N)n3)N(C)C(=O)C2=C1c1sccc1C(=O)O	-5.5067	-3.22776
649	O=C(c1ccc(-c2ccnc(-c3cc4cc5c(F)c(F)sc5nc4s3)n2)s1)c1cocc1-c1cc(F)cc2nsnc12	-6.21946	-2.95213
650	O=c1ccccn1-c1ccnc(-c2c(F)c(F)c(-c3ncnc(-n4ccccc4=O)n3)c(F)c2F)n1	-6.37231	-2.73027
651	O=C1c2ccccc2C(=O)N1c1sc(-c2ncnc(-c3scc4c3OCCS4)n2)c2c1SCCS2	-5.75343	-2.53805
652	Cc1nc2c(-c3ccnc(-c4nc5ccsc5s4)n3)sc(-c3ccnc(-c4ccncn4)n3)c2nc1C	-6.15671	-3.25169
653	CN1C(=O)C(=C2C(=O)N(C)c3cc(-c4nccc(-c5ccncn5)n4)ccc32)c2ccc(-c3ncc(C#N)cn3)cc21	-5.98947	-3.36972
654	N#Cc1ccc2sc(-c3ccc4c(c3)sc3cc(C5COc6nsnc6O5)cc5ccn4c53)c(-c3nc4ccccc4o3)c2c1	-5.67621	-2.49679
655	N#Cc1ccc2sc(C(=Cc3ccc(C(=O)O)cc3)c3ccc(C(=O)O)cc3)c(-c3cc4c(s3)-c3sccc3C43SCCS3)c2c1	-5.55217	-2.57343
656	C[Si]1(C)C(c2ncc(-c3c4c(cc5cscc35)N=S=N4)cn2)=C2OCCOC2=C1C1=CC=CC2N=C(F)C(F)=NC12	-5.06562	-3.26373
657	O=C(O)c1c(-c2cnc(-c3csc(-c4c(F)c(F)c(F)c(F)c4F)c3C(=O)O)cn2)csc1-c1nccnn1	-6.49391	-2.45145
658	Cn1c(=O)c2c(-c3nocc3C(=O)O)c3c4ccc(C#N)c5cccc(c3c(-c3ncccn3)c2c1=O)c54	-6.68014	-3.2614
659	Cc1nc2c(-c3sccc3C(=O)O)sc(-c3cscc3C(=O)O)c2nc1C	-5.59701	-2.73136
660	CN1C(=O)C(=Cc2c(F)c(F)c(-c3nccc(-c4ncncn4)n3)c(F)c2F)C(=O)N(C)C1=O	-7.08273	-3.32667
661	Cn1c(=O)c2c(C(=O)O)c3c4cccc5c(C#N)ccc(c3c(C3COc6nsnc6O3)c2c1=O)c54	-6.71083	-3.65626
662	Cn1c(=O)c2c(-c3ncc(C#N)cn3)c3c4cccc5cccc(c3c(C(F)(F)F)c2c1=O)c54	-6.8023	-3.16235
663	c1ccc2c(c1)sc1cc(-c3ncnc(-c4ccc5nc(C6COc7nsnc7O6)oc5c4)n3)cc3ccn2c31	-5.47225	-2.39419
664	CN1C(=O)C2=C(C(F)(F)F)N(C)C(=O)C2=C1C=Cc1ccncn1	-5.96613	-3.50712
665	N#Cc1cc(C#N)c(C2=CC=CC3N=C(F)C(F)=NC23)csc1C1=CC=CC2N=C(F)C(F)=NC12	-6.32039	-3.03351
666	N#CC(C#N)=C1C=C(C=C2Sc3ccccc3S2)SC(c2nccc(-c3cncnn3)n2)=C1	-5.7081	-3.3603
667	Fc1c(F)c(-c2ncncn2)c2nsnc2c1-c1nccnn1	-6.85844	-3.20185
668	O=C(O)c1c(-c2nccc(-c3csc4ccc(C#N)cc34)n2)noc1-c1nccc(C2COc3nsnc3O2)n1	-6.51174	-2.39952
669	CN1C(=O)C(=Cc2cc(F)c(-c3ncnc(-c4cc5c(s4)-c4sccc4[Si]5(C)C)n3)c3nsnc23)C(=O)N(C)C1=O	-5.74491	-3.60961
670	N#Cc1sc(-c2sc(C3COc4cscc4S3)c3c2SCCO3)c(C#N)c1-c1ccc2ncoc2c1	-5.89269	-2.74196
671	O=C1c2ccccc2C(=O)N1c1cnc(-c2nccc(-c3ncc(N4C(=O)c5ccccc5C4=O)nn3)n2)nn1	-6.3143	-2.88892
672	O=C(c1cocc1-c1ncccn1)c1sccc1-c1cnc(-c2ccsc2C(=O)c2ccoc2)nc1	-6.22063	-2.44555
673	C[Si]1(C)C(c2cocc2C(=O)c2sccc2C#N)=C2OCCOC2=C1c1ccc(C(=O)c2ccoc2)s1	-5.24154	-2.83581
674	CN1C(=O)C2=C(c3noc(C4CSc5cscc5S4)c3C(=O)O)N(C)C(=O)C2=C1c1nccnn1	-5.74019	-3.33696
675	C[Si]1(C)c2ccsc2-c2sc(-c3c(-c4ncc(C5COc6cscc6S5)nn4)sc4ccc(C#N)cc34)cc21	-5.58104	-2.81724
676	n1cc(-c2ncc(C3COc4nsnc4O3)nn2)nnc1-c1cnc(C2COc3nsnc3O2)nn1	-6.63501	-3.64787
677	Cn1c(=Cc2ncc(-c3ccc(C(=O)c4cocc4-c4ccncn4)s3)nn2)c2cccc3cccc1c32	-5.33498	-2.96425
678	Cn1c(=O)c2c(-c3ccncn3)c3c4cccc5cccc(c3c(-c3ncc(-c6cncn6C(=O)n6ccnc6)nn3)c2c1=O)c54	-6.46758	-2.97533
679	N#CC(C#N)=C1C(=CC=C2Sc3ccccc3N2c2ncnc(-c3cnc(-c4nccn4C(=O)n4ccnc4)nn3)n2)C(=O)N(C)C1=O	-6.06581	-3.5574
680	C=Cc1ccnc(-c2ccc(C(=O)c3ccoc3-c3csc(-n4ccccc4=O)c3C(=O)O)s2)n1	-5.95063	-2.57733
681	N#Cc1ccc2sc(-c3c(F)c(F)cc(F)c3F)c(-c3c(F)ccc4nsnc34)c2c1	-6.60362	-2.95702
682	Fc1ccc2nsnc2c1-c1sc(-c2ccc3ncoc3c2)c2c1OCCS2	-5.51983	-2.71421
683	Cc1oc2ccccc2c(=O)c1-c1ccnc(-c2sc3c(sc4c(F)c(C5COc6nsnc6O5)sc43)c2F)n1	-6.15973	-2.34775
684	O=C(O)c1cscc1-c1ccc(C(=O)c2cocc2-c2sc3sc4scc(C#N)c4c3c2C#N)s1	-6.2124	-2.46069
685	Fc1nc(-c2cnc(-c3cc(F)c(-c4nc5ccsc5s4)c4nsnc34)nn2)c2nsnc2c1-c1ccncn1	-6.14355	-3.83484
686	CN1C(=O)C(=C2C(=O)N(C)c3cc(-c4ccc5c(c4)sc4cccc6ccn5c64)ccc32)c2ccccc21	-5.17637	-3.02893
687	CN1C(=O)C2=C(c3ccnc(-c4nc5ccsc5s4)n3)N(C)C(=O)C2=C1c1nccc(-c2nc3ccsc3s2)n1	-5.6988	-3.32393
688	O=C(c1ccc(-c2scc(C3COc4nsnc4O3)c2C(=O)O)s1)c1cocc1-c1ccncn1	-6.49904	-2.8656
689	O=c1ccccn1-c1ncnc(-c2ccc3c(c2)sc2cc(C4COc5nsnc5O4)cc4ccn3c42)n1	-5.50081	-2.60742
690	FC(F)(F)c1ccnc(-c2ccc3ncoc3c2)n1	-6.7304	-2.33895
691	c1cc(-c2sc(C3COc4nsnc4O3)c3c2OCCS3)nc(-c2scc3c2SCCS3)n1	-5.58514	-2.01206
692	CN1C(=O)C(=Cc2sc3ccc(C#N)cc3c2-c2nc3ccc(C(=O)O)cc3o2)C(=O)N(C)C1=O	-6.73992	-3.59441
693	O=c1ccccn1-c1nccc(-c2cc3c(s2)-c2sc(C4COc5nsnc5O4)cc2C32SCCS2)n1	-5.72576	-2.67602
694	O=C(c1ccc(-c2nccc(N3C(=O)c4ccccc4C3=O)n2)s1)c1cocc1-c1ccncn1	-6.48582	-2.86411
695	C=Cc1ccnc(-c2c(F)c(F)c(C3COc4nsnc4O3)c(F)c2F)n1	-6.28265	-2.48269
696	C[Si]1(C)C(c2ccc(C(=O)c3ccoc3)s2)=C2OCCOC2=C1c1nccc(C=Cc2nc3ccccc3[nH]2)n1	-5.49656	-2.56285
697	Fc1cc(-c2ncnc(-c3scc4c3OCCS4)n2)c2nsnc2c1C1COc2nsnc2O1	-6.11568	-3.358
698	CN1C(=Cc2ncc(-c3ncnc(-c4nccnn4)n3)nn2)Sc2ccccc21	-5.49189	-2.76399
699	O=C1Nc2cc(-c3ccnc(-c4nc5ccccc5s4)n3)ccc2C1=c1ccc(=c2ccc(=C3C(=O)Nc4cc(-c5ccnc(-c6nc7ccsc7s6)n5)ccc43)s2)s1	-5.46832	-3.78749
700	CN1C(=O)C2=C(C3=CC=C(C#N)C4N=C(F)C(F)=NC34)N(C)C(=O)C2=C1C=Cc1ccncn1	-5.79736	-3.7253
701	CN1C(=CC2=CC(=C(C#N)C#N)C=C(c3cnc(-c4sccc4C(=O)O)nc3)S2)C(=O)N(C)C1=O	-6.61924	-3.75004
702	O=C(c1ccoc1)c1sccc1-c1ncc(-c2ccc3nc(C4COc5nsnc5O4)oc3c2)cn1	-6.47888	-2.4442
703	O=C(O)c1c(-c2c(F)c(F)c(-c3csc(C(F)(F)F)c3C(=O)O)c(F)c2F)s1	-6.95736	-2.65253
704	c1cc(-c2nc3ccsc3s2)nc(-c2sc(-c3nccc(-c4nc5sccc5s4)n3)c3c2OCCS3)n1	-5.71844	-2.42769
705	N#CC(C#N)=C1OC(c2ccccc2)(c2ccccc2)C(c2ccnc(C=Cc3ccnc(C=Cc4ccncn4)n3)n2)=C1C#N	-6.98389	-3.89256
706	O=C(c1ccc(-c2ccc(C(=O)c3ccoc3-c3cncn3C(=O)n3ccnc3)s2)s1)c1cocc1-c1ccc(C(=O)c2ccoc2-c2c(F)ccc3nsnc23)s1	-6.11479	-3.12555
707	Cn1c(=O)c2c(-c3c(F)c(F)cc4nsnc34)c3c4cccc5c(C#N)ccc(c3c([SiH]3C=C6OCCOC6=C3)c2c1=O)c54	-5.89707	-3.28598
708	C=Cc1ccnc(-c2ncc(C3=CC(=C(C#N)C#N)C=C(C4COc5nsnc5O4)S3)nc2)n1	-6.47447	-3.3422
709	CN1C(=O)C2=C(c3c(F)ncc4nsnc34)N(C)C(=O)C2=C1c1cc(F)c(C(=O)O)c2nsnc12	-5.77226	-3.72014
710	Cc1nc2c(C=C3C(=O)N(C)C(=O)N(C)C3=O)sc(-c3ccnc(-c4c5ccsc5nc5sc(F)c(F)c45)n3)c2nc1C	-6.05581	-3.58898
711	c1ccc2sc(-c3ncc(-c4scc5c4SCCO5)cn3)nc2c1	-5.84718	-2.4033
712	CN1C(=O)C(=Cc2cocc2C(=O)c2ccc(-c3cnc(C(F)(F)F)nc3)s2)C(=O)N(C)C1=O	-6.99364	-3.10377
713	Cn1c(-c2ccc3nc(-c4ccc(C(=O)c5cocc5-c5ccc6nc(-c7nc(C#N)c(C#N)n7C)oc6c5)s4)cc3o2)nc(C#N)c1C#N	-6.54371	-3.0998
714	Fc1c(-c2nccc(C=Cc3ccncn3)n2)sc2sc3sc(-c4ncnc(-c5ccc(N)cc5)n4)c(C#N)c3c12	-6.02075	-2.78442
715	N#Cc1sc(-c2nccc(-c3ccc(C(=O)c4ccoc4)s3)n2)c(C#N)c1-c1ccc2nsnc2c1	-6.75109	-3.33663
716	O=C(O)c1nccc(C=Cc2sc3c(sc4c(F)c(C5=CC=CC6N=C(F)C(F)=NC56)sc43)c2F)n1	-5.84979	-3.18748
717	CN1C(=O)C(=Cc2csc(-c3cocc3C(=O)c3ccc(-c4cocc4C(=O)c4cccs4)s3)c2C(=O)O)s1	-6.17168	-2.83851
718	N#Cc1sc(C2COc3nsnc3O2)c(C#N)c1-c1cnc(-c2cc3c(s2)-c2sc(C4COc5nsnc5O4)cc2C32OCCO2)nc1	-5.91458	-3.08366
719	C[Si]1(C)c2cc(-c3ncnc(-c4nc5ccccc5o4)n3)sc2-c2sc(C3COc4nsnc4O3)cc21	-5.9211	-2.74968
720	Cc1oc2ccccc2c(=O)c1-c1csc(-c2cnc(-c3nocc3C(=O)O)nc2)c1C(=O)O	-6.72498	-2.84436
721	C[Si]1(C)c2cc(C=Cc3ccnc([SiH]4C=C5OCCOC5=C4)n3)sc2-c2sc(C3COc4nsnc4O3)cc21	-5.57089	-2.50446
722	Cn1c(=O)c2c(-c3ccc4nc(OC(=O)c5c(C#N)noc5C#N)oc4c3)c3c4cccc5c(C#N)ccc(c3c(-c3ccc6nc(-c7ncc(C#N)s7)oc6c3)c2c1=O)c54	-6.79516	-3.72459
723	Nc1ccc(-c2noc(-c3ccc(C(=O)c4cocc4-c4onc(-c5ccc(N)cc5)c4C(=O)O)s3)c2C(=O)O)cc1	-5.56104	-2.70337
724	O=C(O)c1ccsc1-c1noc(-c2cscc2C(=O)O)c1C(=O)O	-6.73327	-2.47609
725	CC1(C)SC(=C(C#N)C#N)C(C#N)=C1c1scc(-c2cocc2C(=O)c2ccc(-c3sccc3C(=O)O)s2)c1C(=O)O	-6.49844	-3.12636
726	O=C(O)c1ccc(C(=O)c2ccoc2-c2sccc2C(=O)O)s1	-6.46233	-2.79155
727	Fc1sc2nc3sc(-c4ncnc(-c5ncccn5)n4)cc3c(C3COc4nsnc4O3)c2c1F	-6.51452	-2.97795
728	CN1C(=O)C(=C2C(=O)N(C)C(c3nccc(-c4ccncn4)n3)c3ccsc3-c3sccc32)C(=O)N(C)C1=O	-6.07865	-3.27502
729	N#CC(C#N)=C1C=C(c2nccc(C=CC(F)(F)F)n2)OC(C=Cc2ccnc(C(F)(F)F)n2)=C1	-6.56686	-3.65959
730	O=C(c1cocc1C1COc2nsnc2O1)c1sccc1-c1ccnc(-c2c(F)c(F)cc(F)c2F)n1	-6.47753	-2.71488
731	N#Cc1ncc(-c2ccc(C(=C(c3ccccc3)c3ccc(-c4cnc(C(=O)O)nn4)cc3)c3ccccc3)cc2)nn1	-6.24716	-3.2908
732	O=C(O)c1conc1C(=C(c1cccs1)c1nocc1C(=O)O)c1ccsc1C(=O)c1ccoc1	-5.92219	-2.33006
733	N#Cc1sc(-c2ccc3nc(-c4ccc(N)cc4)oc3c2)c(C#N)c1-c1nc2ccc(-c3nc4ccccc4[nH]3)cc2o1	-5.81703	-2.99491
734	N#Cc1ccc2sc(-c3cc4c(-c5nc6ccccc6s5)c5c(F)c(F)sc5nc4s3)c(-c3cc4c(-c5nc6ccccc6s5)c5c(F)c(F)sc5nc4s3)c2c1	-6.15577	-2.95823
735	CN1C(=O)C(=Cc2c(C=Cc3ccncn3)sc3ccc(C#N)cc23)C(c2ccccc2)(c2ccccc2)c2ccccc21	-5.86532	-2.97132
736	N#Cc1ccc2sc(-c3cc4c(-c5nc6ccccc6[nH]5)c5c(F)c(F)sc5nc4s3)c(-c3cc4c(-c5nc6ccsc6s5)c5c(F)c(F)sc5nc4s3)c2c1	-5.95674	-2.95403
737	Cn1c(=Cc2cnc(-c3ccnc(C4=CC(=C(C#N)C#N)C=CS4)n3)nn2)C(c2ccccc2)(c2ccccc2)c2ccccc21	-5.76523	-2.97714
738	C[Si]1(C)C(C=Cc2ccnc(C=Cc3ccncn3)n2)=C2OCCOC2=C1c1nccc(C=Cc2ccncn2)n1	-5.55289	-2.72837
739	N#Cc1sc(-c2ccc(N)cc2)c(C#N)c1-c1ccnc(-c2cc3c(s2)-c2sccc2C32SCCS2)n1	-5.48022	-2.46996
740	CN1C(=O)C(=CC2=CC(=C(C#N)C#N)C=C(c3c(C=Cc4ccncn4)sc4ccc(C#N)cc34)c3c2SCCS3)C(=O)N(C)C1=O	-6.45484	-3.28004
741	O=C(O)c1ccnc(-c2scc(-c3nc4ccccc4s3)c2C(=O)O)n1	-6.61926	-2.69364
742	O=C(n1ccnc1)n1ccnc1-c1nccc(-c2ccncn2)n1	-6.83469	-2.7718
743	C[Si]1(C)C=C2OCCOC2=C1c1cocc1C(=O)c1ccc(C2=C3OCCOC3=C(C(=O)O)[Si]2(C)C)s1	-5.27302	-2.58704
744	c1nc(-c2cnc(-c3ncc(C4CSc5cscc5S4)cn3)nn2)ncc1C1COc2cscc2S1	-5.93291	-2.91433
745	Cn1c(=O)c2c(-c3scc4c3SCCO4)c3c4cccc5cccc(c3c(-c3ncccn3)c2c1=O)c54	-5.65887	-2.66287
746	O=C(O)c1c(-c2nc3ccsc3s2)noc1-c1cncnc1	-6.61996	-2.76231
747	N#CC(C#N)=C1C=C(c2sc(C#N)c(-c3ccncn3)c2C#N)OC(c2c(C#N)sc(-c3ccncn3)c2C#N)=C1	-6.9233	-3.94662
748	O=C(c1cccs1)c1cocc1-c1occc1C(=O)c1ccc(-c2scc3c2OCCS3)s1	-5.60712	-2.14856
749	CN1C(=O)C(=C2C(=O)N(C)c3cc(-c4nccc(C=CC#N)n4)ccc32)c2ccccc21	-5.79435	-3.26793
750	O=C1Nc2cc(-c3ccnc(-c4nc5ccccc5s4)n3)ccc2C1=c1ccc(=c2ccc(=C3C(=O)Nc4cc(-c5nccc(-c6nc7ccccc7s6)n5)ccc43)s2)s1	-5.38188	-3.66552
751	Cn1c(=O)c2c(-c3c(F)c(F)cc(F)c3F)c3c4cccc5c(C#N)ccc(c3c(-c3noc(C#N)c3C(=O)O)c2c1=O)c54	-7.04003	-3.51212
752	CC1(C)OC(=C(C#N)C#N)C(C#N)=C1c1cc(F)c(-c2ccc(C(=O)c3cocc3-c3c(F)cc(C4=C(C#N)C(=C(C#N)C#N)SC4(C)C)c4nsnc34)s2)c2nsnc12	-6.75343	-4.054
753	N#CC=Cc1ccnc(-c2cc3c(s2)-c2sc(-c4ncc(C=Cc5ccncn5)cn4)cc2C3=C(C#N)C#N)n1	-6.16755	-3.84275
754	CN1C(=O)C(=Cc2nc3ccc(-c4cnc(-c5cc6cc(C#N)ccc6s5)nc4)cc3o2)C(=O)N(C)C1=O	-6.46999	-3.61657
755	CN1C(=O)C(=CC(=C(c2ccc(C(=O)O)cc2)c2cnc(C(=O)O)nn2)c2ccc(C(=O)O)cc2)C(=O)N(C)C1=O	-6.94637	-3.56705
756	Fc1c(F)c(-c2ccnc(-c3nc4ccccc4s3)n2)c(F)c(F)c1-c1ccnc(C(F)(F)F)n1	-6.87218	-2.84707
757	O=C(n1ccnc1)n1ccnc1-c1cnc(-c2ccc3nc(-c4ncc(-c5cncn5C(=O)n5ccnc5)nn4)oc3c2)nn1	-6.56325	-3.1758
758	c1cc2nc(C3COc4nsnc4O3)oc2cc1-c1scc2c1OCCS2	-5.76677	-1.86362
759	Cn1c(=O)c2c([Si]3(C4COc5nsnc5O4)C=C4OCCOC4=C3)c3c4cccc5c(C#N)ccc(c3c(-c3ccc6ncoc6c3)c2c1=O)c54	-6.1364	-3.2416
760	CN1C(=O)C2=C(c3ccsc3C(=O)c3cocc3C(=O)O)N(C)C(=O)C2=C1c1oncc1C(=O)O	-6.05317	-3.12519
761	Fc1c(F)c(-c2ncc(C3COc4nsnc4O3)cn2)c2nsnc2c1-c1ncc(C2COc3nsnc3O2)cn1	-6.77678	-3.06538
762	O=C(O)c1c(F)c(F)c(C=C2Sc3ccccc3S2)c2c1OCCS2	-5.60655	-2.20498
763	CN1C(=Cc2cnc(-c3ncnc(-c4ncccn4)n3)nn2)Oc2ccccc21	-5.55464	-2.29113
764	Fc1cc(-c2ccnc(-c3c4c(c(C5COc6nsnc6O5)c5cscc35)N=S=N4)n2)n1	-5.64413	-3.87818
765	C=c1[nH]c(=O)c2cc(-c3cnc(-c4cc5c(s4)-c4sccc4C54SCCS4)nc3)c3c(=O)[nH]c(=O)c4ccc1c2c43	-5.56023	-3.67649
766	O=C(c1ccc(-c2ncnc(-c3scc4c3SCCS4)n2)s1)c1ccoc1C=Cc1ccncn1	-5.86885	-2.89251
767	O=C(O)c1c(-c2ncnc(-c3c4ccsc4nc4sc(F)c(F)c34)n2)noc1-c1nccc(-c2ccncn2)n1	-6.2305	-3.03949
768	N#CC(C#N)=C1c2cc(-c3cnc(-c4cc5c(s4)-c4sccc4C54SCCS4)nc3)c3c(=O)[nH]c(=O)c4ccc1c2c43	-5.65484	-3.51933
769	CN1C(=O)C(=C2C(=O)N(C)c3cc(-c4occc4C(=O)c4ccc(-c5ncccn5)s4)ccc32)c2ccccc21	-5.74264	-3.11384
770	CN1C(=Cc2cc3c(-c4ncc(-c5nccnn5)cn4)cc3o2)C(c2ccccc2)(c2ccccc2)c2ccccc21	-5.1889	-2.58088
771	Fc1cc(F)c(F)c(-c2cnc(-c3c(F)c(F)c(-c4nc5sccc5s4)c4nsnc34)nc2)c1F	-5.9733	-3.08003
772	C(=C1Sc2ccccc2S1)c1cnc(C=Cc2ccnc(-c3ncc(C4COc5nsnc5O4)nn3)n2)nn1	-5.82872	-2.86524
773	Cn1c(-c2noc(-c3cocc3C(=O)c3ccc(-c4cscc4C(=O)O)s3)c2C(=O)O)nc(C#N)c1C#N	-6.74759	-2.83936
774	CN1C(=O)C2=C(c3c(C#N)sc(C4COc5nsnc5O4)c3C#N)N(C)C(=O)C2=C1c1nccnn1	-5.9759	-3.61494
775	Fc1nc(-c2nccnn2)c2nsnc2c1-c1cncnn1	-6.7534	-3.67658
776	CN1C(=O)C2=C(c3noc(C=C4Oc5ccccc5N4C)c3C(=O)O)N(C)C(=O)C2=C1c1cocc1C(=O)c1cccs1	-5.33562	-2.55062
777	O=C(c1cocc1-c1ccc2nc(-c3nc4ccsc4s3)oc2c1)c1coc(-c2cc3sccc3s2)n1	-5.78281	-2.48919
778	CN1C(=O)C2=C(c3occc3C(=O)c3cccs3)N(C)C(=O)C2=C1c1noc(C2COc3nsnc3O2)c1C(=O)O	-5.69282	-3.13623
779	Fc1nc(-c2ncnc(-c3nc4ccccc4o3)n2)c2nsnc2c1-c1ncnc(-c2nc3ccccc3s2)n1	-6.83603	-3.7059
780	Cc1nc2c(-c3ccnc(-n4ccccc4=O)n3)sc(-c3ncnc(-n4ccccc4=O)n3)c2nc1C	-6.01166	-3.30253
781	N#CC(C#N)=C1C=COC(c2ncnc(C3=CC(=C(C#N)C#N)C=C(C=C4Sc5ccccc5S4)S3)n2)=C1	-5.89171	-3.7781
782	Cn1c(=O)c2c(-c3c(F)c(F)cc4nsnc34)c3c4ccc(C#N)c5cccc(c3c(-c3c(F)cc(C6COc7nsnc7O6)c6nsnc36)c2c1=O)c54	-6.75909	-3.41294
783	O=C1Nc2cc(-c3nccc(-c4nc5ccsc5s4)n3)ccc2C1=c1ccc(=c2ccc(=C3C(=O)Nc4cc(-c5ccnc(-c6nc7ccccc7s6)n5)ccc43)s2)s1	-5.41267	-3.67358
784	O=C(c1cccs1)c1cocc1-c1cocc1C(=O)c1ccc(-c2sc(C#N)c(C3COc4cscc4S3)c2C#N)s1	-5.92562	-3.21934
785	Cn1c(=O)c2c(-c3c(C#N)sc(C4COc5nsnc5O4)c3C#N)c3c4cccc5c(C#N)ccc(c3c(-c3c(F)c(F)cc(F)c3F)c2c1=O)c54	-7.02226	-3.57542
786	Cc1nc2csc(-c3cocc3C(=O)c3ccc(-c4sc(-c5nccn5C(=O)n5ccnc5)c5nc(C)c(C)nc45)cn3)c2nc1C	-5.64601	-2.97165
787	O=C(c1ccoc1)c1sccc1-c1nccc(-c2noc(C3COc4nsnc4O3)c2C(=O)O)n1	-6.53652	-2.65245
788	C[Si]1(C)C(c2ccnc(-c3ccsc3C(=O)c3ccoc3)n2)=C2OCCOC2=C1C1COc2nsnc2O1	-6.01674	-2.33347
789	O=C(c1cocc1-c1cc(F)cc2nsnc12)c1sccc1-c1c(F)ccc2nsnc12	-6.28893	-2.72714
790	N#Cc1ccc2sc(-c3c4ccsc4nc4sc(F)c(F)c34)c(C(=O)O)c2c1	-6.43913	-2.67491
791	O=C(c1cocc1-c1noc(C(=O)O)c1C(=O)O)c1sccc1-c1noc(-n2ccccc2=O)c1C(=O)O	-6.33842	-2.81523
792	O=c1ccccn1-c1nccc([Si]2(c3ncnc(-n4ccccc4=O)n3)c3ccsc3-c3sccc32)n1	-5.62691	-2.27185
793	C[Si]1(C)C(c2ncncn2)=C2OCCOC2=C1c1cnc(C(=Cc2c(F)c(F)c(F)c(F)c2F)c2c(F)c(F)c(F)c(F)c2F)nc1	-5.97222	-2.93456
794	N#CC(C#N)=C1C=COC(c2ccc(C(=O)c3cocc3-c3c(C#N)sc(C#N)c3C#N)s2)=C1	-6.71842	-3.80987
795	C(=Cc1nccc(-c2ccncn2)n1)=c1ccc(=c2ccc(=Cc3ncnc(-c4ccncn4)n3)s2)s1	-5.45908	-3.42211
796	Cc1oc2ccccc2c(=O)c1-c1scc(-c2sc3ccc(C#N)cc3c2-c2c(C#N)csc2C#N)c1C(=O)O	-6.64191	-2.68576
797	Fc1cc(F)c(F)c(-c2cnc(-c3cc4ccn5c6ccc(C7COc8nsnc8O7)cc6sc(c3)c45)nc2)c1F	-5.41416	-2.26034
798	Cc1nc2c(-c3ncc(C4=C5C(=O)N(C)C(c6sc(C#N)cc6C#N)=C5C(=O)N4C)cc3o2)C(=O)N(C)C1=O	-6.15582	-4.03278
799	N#CC(C#N)=C1C=C(c2nccc(-n3ccccc3=O)n2)SC(c2ncnc(-n3ccccc3=O)n2)=C1	-6.23243	-3.54366
800	Fc1oc(=O)c2ccccc2c1-c1ccnc(C2=C3C(=O)N(C)C(c4ncccn4)=C3C(=O)N2C)n1	-5.54496	-3.13517
801	Fc1cc(F)c(F)c(-c2cnc(-c3ccncn3)nc2)c1F	-6.98428	-2.7552
802	N#Cc1sc(-c2nc3ccccc3[nH]2)c(C#N)c1-c1ccc(C(=C(c2ccccc2)c2ccc(-c3c(C#N)csc3C#N)cc2)c2ccccc2)cc1	-5.84906	-2.90362
803	CN1C(=O)C2=C(c3nccc(-c4ncc(C#N)s4)n3)N(C)C(=O)C2=C1c1nccc(-c2nc3sccc3s2)n1	-5.57688	-3.34062
804	Fc1ncc2nsnc2c1-c1ncc(-c2ccc3c(c2)sc2cccc4ccn3c42)cn1	-5.34103	-3.09049
805	C1=C2OCCOC2=C[SiH]1c1ncc(-c2c(F)c(F)cc3nsnc23)cn1	-5.66426	-3.0665
806	Fc1cc(-c2cnc(-c3nc4ccccc4o3)nn2)c2nsnc2c1-c1cnc(-c2nc3ccccc3s2)nn1	-6.55252	-3.66519
807	N#Cc1ccc2sc(-c3sc(C4COc5nsnc5O4)c4c3SCCO4)c(-c3c4ccsc4nc4sc(F)c(F)c34)c2c1	-6.11667	-2.45896
808	N#CC(C#N)=C1C=COC(c2ccc(C(=O)c3cocc3-c3cc4c(=O)[nH]c(=O)c5ccc6c(=O)[nH]c(=O)c3c6c54)s2)C(=O)N(C)C1=O	-6.79851	-3.85107
809	Fc1cc2nsnc2c(C=Cc2ccnc(-c3c(F)c(F)c(C4COc5nsnc5O4)c4nsnc34)n2)c1F	-6.44932	-3.40894
810	CN1C(=O)C2=C(c3onc(C4COc5nsnc5O4)c3C(=O)O)N(C)C(=O)C2=C1c1csc(C#N)c1C(=O)O	-6.08336	-3.62832
811	O=C(O)c1ccc(C(=O)c2cocc2-c2nc3ccc(C4COc5nsnc5O4)cc3o2)s1	-6.62272	-2.74469
812	O=C(c1ccnc(C2CSc3cscc3S2)n1)c1nccc(C2CSc3cscc3S2)n1	-5.69243	-2.87256
813	CN1C(=O)C2=C(c3ccc(C(=O)c4ccoc4C=Cc4ccncn4)s3)N(C)C(=O)C2=C1c1ccc(C(=O)c2ccoc2)s1	-5.56617	-3.3684
814	N#Cc1sc(C#Cc2ccnc(-c3cncnn3)n2)c(C#N)c1-c1ccnc(-c2cncnn2)n1	-6.44011	-3.49149
815	C[Si]1(C)C(c2onc(C#N)c2C(=O)O)=C2OCCOC2=C1c1ccncn1	-6.36022	-2.91334
816	O=C(c1cccs1)c1ccoc1-c1ccnc(-c2csc(C3COc4cscc4S3)c2C(=O)O)n1	-5.73187	-2.38935
817	N#Cc1sc(C2COc3nsnc3O2)c(C#N)c1-c1ccc(C(=O)c2cocc2-c2csc(C3COc4nsnc4O3)c2C(=O)O)s1	-6.61943	-3.2317
818	N#Cc1sc(C#Cc2cc3c(s2)-c2sc(-c4sc5ccc(C#N)cc5c4C#N)cc2C32OCCO2)c(C#N)c1C(=O)O	-5.8839	-3.56118
819	Cc1oc2ccccc2c(=O)c1-c1ncc(-c2noc(-c3cnc(-c4c(C)oc5ccccc5c4=O)nc3)c2C(=O)O)nn1	-6.55372	-2.73221
820	C(=Cc1ccncn1)c1ccsc1-c1ncnc(-c2sc3c(sc4c(F)csc43)c2F)n1	-6.02863	-2.88863
821	c1nc(-c2cnc(C3COc4nsnc4O3)nn2)ncc1-c1scc2c1SCCO2	-6.19218	-2.84295
822	CN1C(=O)C(=Cc2cnc(-c3cnc(-c4ncc(C=C5SC(=S)N(C)C5=O)nc4)nn3)nn2)SC1=S	-6.44393	-3.69831
823	O=C(c1ccc(-c2ccncn2)s1)c1ccoc1-c1cnc(-c2occc2C(=O)c2ccc(C(=O)O)s2)nn1	-6.44493	-2.94449
824	C=Cc1ccnc(-c2cc(F)c(-c3ncc(C=C4C(=O)N(C)C(=O)N(C)C4=O)cn3)sc3ccc(C#N)cc23)n1	-6.64298	-3.21462
825	O=C(O)c1c(-c2ncc(-c3nc4ccccc4[nH]3)nn2)noc1-c1ncc(-c2nc3ccccc3s2)cn1	-6.59424	-2.97562
826	CN1C(=O)C2=C(c3cncnn3)N(C)C(=O)C2=C1C=Cc1ccnc(C2=C3C(=O)N(C)C(C(F)(F)F)=C3C(=O)N2C)n1	-5.82077	-3.61956
827	O=C(O)c1cscc1C(=O)c1ccc(C=Cc2ccnc(-c3sc(C(=O)O)c4c3OCCS4)n2)s1	-6.0101	-2.85333
828	N#CC(C#N)=C1C=CSC(c2cocc2C(=O)c2sccc2C2=CC=CC3N=C(F)C(F)=NC23)=C1	-6.07434	-2.56232
829	C=c1[nH]c(=O)c2cc(-c3ccnc(-c4cc5c(s4)-c4sccc4C54SCCS4)n3)c3c(=O)[nH]c(=O)c4ccc1c2c43	-5.48494	-3.59729
830	Cc1c(-c2c(F)c(F)c(-c3cocc3C(=O)c3cccs3)c(F)c2F)c(F)c1F	-6.45983	-2.52592
831	Cc1nc2c(-c3cc(F)cc4nsnc34)sc(-c3c(F)ncc4nsnc34)c2nc1C	-5.70845	-3.42756
832	Cn1c(=O)c2c(C3=C4OCCOC4=C[Si]3(C)C)c3c4cccc5cccc(c3c(-c3c(F)cnc6nsnc36)c2c1=O)c54	-5.79309	-2.82368
833	Cn1c(=O)c2c(-c3ccnc(C(=O)O)n3)c3c4cccc5c(C#N)ccc(c3c(C(F)(F)F)c2c1=O)c54	-7.12265	-3.67009
834	N#Cc1sc(C=Cc2ccnc(-c3sc(C#N)c(-c4ccc(N)cc4)c3C#N)n2)c(C#N)c1-c1nc2ccccc2[nH]1	-5.9417	-3.42641
835	N#Cc1ccc2sc(C(=O)O)c(-c3ccsc3C(=O)c3cocc3C(=O)O)c2c1	-6.67633	-3.14461
836	CN1C(=O)C(=Cc2ccc3c(c2)sc2cc(-c4ncc(-c5nc(C#N)c(C#N)n5C)cn4)cc4ccn3c42)nn1	-5.58647	-3.18357
837	N#Cc1sc(C#Cc2nccc(C=Cc3nccc(C=Cc4ccnc(C#N)n4)n3)n2)c(F)c1F	-6.96482	-3.2758
838	CN1C(=O)C2=C(c3cocc3C(=O)c3sccc3C(=O)O)N(C)C(=O)C2=C1C(=O)O	-6.05777	-3.38382
839	O=c1ccccn1-c1cc(F)c(-c2cnc(-c3c(F)nc(-n4ccccc4=O)c4nsnc34)nc2)c2nsnc12	-6.15757	-3.38711
840	O=C(c1cccs1)c1cocc1-c1occc1C(=O)c1ccc(-c2ccncn2)s1	-6.19373	-2.67827
841	N#Cc1cocc1C(=O)c1sccc1-c1cnc(-c2cocc2C(=O)c2sccc2C#N)nc1	-6.60116	-2.9631
842	O=C(n1ccnc1)n1cncc1-c1cnc(-c2cnc(-c3nccnn3)nc2)nc1	-6.3465	-2.86972
843	O=C(O)c1scc(-c2sc3sc4sc(-c5csc(C#N)c5C(=O)O)c(C#N)c4c3c2C#N)c1C(=O)O	-6.59503	-2.6146
844	CN1C(=O)C(=Cc2scc(-c3c(-c4cocc4C(=O)c4cccs4)sc4ccc(C#N)cc34)c2C(=O)O)C(=O)N(C)C1=O	-6.39614	-3.2118
845	N#Cc1nccc(-c2c3ccsc3nc3sc(F)c(F)c23)n1	-6.50733	-2.94155
846	O=c1[nH]c(=O)c2cc(-c3ncc(-c4c(F)c(F)cc(F)c4F)cn3)c3c(=O)n(C)c(=O)c4cc(-c5nccnn5)c(c1=O)c2c43	-6.80427	-3.66135
847	Cc1nc2csc(-c3cnc(-c4cocc4C(=O)c4ccc(C=Cc5ccncn5)s4)nn3)c2nc1C	-5.90172	-2.97414
848	O=C(O)c1cscc1-c1nccc(-c2c(F)c(F)c(C3COc4nsnc4O3)c(F)c2F)n1	-6.74012	-2.98993
849	O=C(c1ccoc1)c1ccc(-c2ccc(C(=O)c3cocc3-c3c4cc(C5COc6nsnc6O5)sc4nc4sc(F)c(F)c34)s2)s1	-6.20237	-2.90745
850	O=C(c1ncc(N2C(=O)c3ccccc3C2=O)cn1)c1nccc(-c2oncc2C(=O)O)n1	-7.16019	-3.20572
851	O=C1c2c(C=Cc3ccnc(-c4nc5ccccc5[nH]4)n3)sc(-c3ccnc(-c4ccc5nsnc5c4)n3)c2nc1C	-6.22529	-3.38465
852	Cn1c(=O)c2c(-c3ncncn3)c3c4cccc5cccc(c3c(-c3c6c(cc7cscc37)N=S=N6)c2c1=O)c54	-5.2811	-3.18389
853	Fc1cc(-c2cnc(-c3cc(F)c(-c4ncc(C#N)s4)c4nsnc34)nc2)c2nsnc2c1	-6.45755	-3.64465
854	Fc1nc(-c2ncc(-c3scc4c3OCCS4)cn2)c2nsnc2c1	-5.98495	-3.15619
855	CN1C(=O)C(=Cc2c3cc(-c4ncc(C(F)(F)F)cn4)sc3nc3sc(F)c(F)c23)C(=O)N(C)C1=O	-6.42015	-3.4954
856	Fc1c(F)c(-c2cnc(-c3c(F)ccc4nsnc34)nc2)c2nsnc2c1	-6.5633	-3.1488
857	N#CC(C#N)=C1C=C(c2ccnc(C3=CC(=C(C#N)C#N)C=C(C4COc5nsnc5O4)S3)n2)OC(C2COc3nsnc3O2)=C1	-6.56685	-3.98388
858	O=C(O)c1c(C2COc3nsnc3O2)noc1-c1ccnc(C2=CC=CC3N=C(F)C(F)=NC23)n1	-6.50061	-3.28883
859	N#CC(C#N)=C1c2cc(-c3ccsc3C(=O)c3cccs3)sc2-c2sc(-c3cocc3C(=O)c3cccs3)cc21	-5.88469	-3.63045
860	N#Cc1ccc2sc(-c3ccncn3)c(-c3cnc(-c4c(F)c(F)c(F)c(F)c4F)nn3)c2c1	-6.7604	-3.15067
861	N#Cc1ccc2sc(-c3sc(C#N)cc3C#N)c(-c3cc4c(C5COc6nsnc6O5)c5c(F)c(F)sc5nc4s3)c2c1	-6.67388	-3.46272
862	N#Cc1cnc(-c2nccc(C=Cc3sc(C=Cc4ccnc(-c5ccc(N)cc5)n4)c4c3SCCS4)n2)cc1	-5.54165	-3.05551
863	O=c1ccccn1-c1ccnc(-c2c(F)cc(-c3nccc(-n4ccccc4=O)n3)c3nsnc23)n1	-6.24536	-3.1076
864	C[Si]1(C)C(C=Cc2ccnc(C3=C4OCCOC4=C(C=C4C(=O)N(C)C(=O)N(C)C4=O)[Si]3(C)C)n2)n1	-5.52566	-3.071
865	Fc1c(F)c(-c2cnc(-c3c4c(c(C5COc6nsnc6O5)c5cscc35)N=S=N4)nc2)c1F	-5.65023	-3.73632
866	O=c1ccccn1-c1sc(-c2ccnc(-c3scc4c3OCCS4)n2)c2c1SCCS2	-5.53583	-1.9987
867	O=C1Nc2cc(-c3nc4ccc(-c5ncccn5)cc4o3)ccc2C1=c1ccc(=c2ccc(=C3C(=O)Nc4cc(-c5ccnc(-c6nc7ccccc7s6)n5)ccc43)s2)s1	-5.37508	-3.70505
868	C(=Cc1nc2ccccc2s1)c1ccnc(C=Cc2ccnc(-c3nccc(C=Cc4nc5ccsc5s4)n3)n2)n1	-6.07827	-2.65489
869	Cn1c(=O)c2cc(-c3ccc4nsnc4c3)c3c(=O)n(C)c(=O)c4cc(C(=O)O)c(c1=O)c2c43	-6.96082	-3.83864
870	FC(F)(F)c1ncnc(-c2cc3c(s2)-c2sccc2C32SCCS2)n1	-5.78853	-2.78178
871	CN1C(=Cc2cnc(-c3ccnc(C4=CC(=C(C#N)C#N)C=CS4)n3)nn2)C(c2ccccc2)(c2ccccc2)c2ccccc21	-5.76523	-2.97714
872	N#Cc1cocc1C(=O)c1sccc1-c1sc2c(sc3c(F)c(-c4occc4C(=O)c4cccs4)sc32)c1F	-5.66665	-2.74099
873	N#Cc1sc(-c2nc3ccccc3[nH]2)c(C#N)c1-c1ccnc(-c2c(C#N)sc(-c3nccn3C(=O)n3ccnc3)c2C#N)n1	-6.56489	-3.24087
874	N#Cc1cocc1C=Cc1ccnc(-c2sc3c(sc4c(F)c(C5COc6nsnc6O5)sc43)c2F)n1	-6.23259	-2.84118
875	c1cc(-c2cnc(-c3ccnc(C4COc5cscc5S4)n3)nc2)nc(C2CSc3cscc3S2)n1	-5.58151	-3.10402
876	N#Cc1sc(-c2ccc3nc(-c4sc(C#N)c5c4OCCS5)oc3c2)c2c1SCCS2	-5.97485	-2.83443
877	O=C(O)c1ccsc1-c1nccc(-c2nc3ccsc3s2)n1	-6.51929	-2.63508
878	O=C(O)c1cnoc1-c1nccc(-c2c(F)c(F)c(C3COc4nsnc4O3)c3nsnc23)n1	-6.85408	-3.8381
879	O=C(c1ccc(-c2cc3cc4c(F)c(F)sc4nc3s2)s1)c1cocc1-c1ccsc1C(=O)c1cocc1-c1ncncn1	-6.15189	-2.76063
880	N#Cc1sc([Si]2(c3sc(C#N)c4c3SCCO4)c3ccsc3-c3sccc32)c2c1SCCO2	-5.78137	-2.26099
881	O=C(O)c1c(-c2nc3ccccc3[nH]2)noc1-c1nccc(-c2onc(-c3nc4ccccc4[nH]3)c2C(=O)O)n1	-6.74196	-2.74757
882	Cn1c(=O)c2c(-c3ncc(C4COc5cscc5S4)nn3)c3c4ccc(C#N)c5cccc(c3c(C(F)(F)F)c2c1=O)c54	-6.31962	-3.54767
883	CN1C(=O)C2=C(c3c(F)ccc4nsnc34)N(C)C(=O)C2=C1c1sc(C2COc3nsnc3O2)c2c1OCCS2	-5.2852	-3.04979
884	C=Cc1ccnc(-c2nccc(-c3nccc(C=C4N(C)c5ccccc5C4(C)C)n3)n2)n1	-5.4637	-1.87153
885	O=C(O)c1conc1-c1sc(-c2oncc2C(=O)O)c2c1OCCS2	-6.08963	-2.4399
886	O=C(O)c1cscc1-c1ncc(-c2ccsc2C(=O)c2cocc2C2COc3nsnc3O2)cn1	-6.55324	-2.96229
887	C[Si]1(C)c2ccsc2-c2sc(-c3nccc(-c4nccc(C5COc6nsnc6O5)n4)n3)cc21	-5.52598	-2.4292
888	Fc1cc(-c2cnc(-c3cc4ccn5c6ccccc6sc(c3)c45)nn2)c2nsnc2c1	-5.28785	-3.03477
889	N#CC(C#N)=C1C=CSC(c2nccc(-c3sc4c(sc5c(F)c(C6COc7nsnc7O6)sc54)c3F)n2)=C1	-6.24924	-3.30121
890	O=C(O)c1c(-c2ncccn2)csc1-c1csc(C(=O)O)c1C(=O)O	-6.24302	-2.19325
891	O=C1Nc2cc(-c3ccnc(-c4nc5ccsc5s4)n3)ccc2C1=c1ccc(=c2ccc(=C3C(=O)Nc4cc(C(=O)O)ccc43)s2)s1	-5.51532	-3.81357
892	c1cc(-c2ccnc(-c3cc4c(s3)-c3sccc3C43OCCO3)n2)c2nsnc2c1	-5.49234	-3.1888
893	CN1C(=O)C2=C(c3ncncn3)N(C)C(=O)C2=C1C(=O)O	-6.25963	-3.96924
894	O=c1ccccn1-c1cnc(-c2ncnc(-c3nccc(-c4ccncn4)n3)n2)nc1	-6.41851	-2.76948
895	Cn1c(=O)c2cc(-c3nc4ccc(C=C5Sc6ccccc6S5)cc4o3)c3c(=O)n(C)c(=O)c4cc(-c5ccncn5)c(c1=O)c2c43	-5.33542	-3.76527
896	FC1=NC2C=CC=C(c3ncnc(C4=C5OCCOC5=C[Si]4(C)C)n3)C2N=C1F	-5.88982	-2.48901
897	O=C(O)c1ccc2nc(C(=C(c3nc4ccccc4o3)c3cccs3)c3cccs3)oc2c1	-5.63679	-2.87752
898	CN1C(=O)C(=Cc2ccsc2C(=O)c2cocc2-c2ncc(C#N)s2)C(=O)N(C)C1=O	-6.80547	-3.25178
899	C=Cc1ccnc(-c2ncc(C3=CC(=C(C#N)C#N)C=C(C4COc5nsnc5O4)O3)cn2)n1	-6.73569	-3.44527
900	Cc1nc2c(-c3ccc4nc(-c5nc6ccccc6s5)oc4c3)sc(-c3ccc4nc(-n5ccccc5=O)oc4c3)c2nc1C	-5.3738	-2.88198
901	O=C(c1ccc(-c2cnc(C3CSc4cscc4S3)nn2)s1)c1cocc1-c1c(F)c(F)cc2nsnc12	-5.77491	-3.07237
902	N#Cc1cnc(C=Cc2ccnc(-c3ccnc(-c4ncc(C=C5C(=O)N(C)C(=O)N(C)C5=O)nn4)n3)n2)C(=O)N(C)C1=O	-6.77051	-3.77566
903	Cc1nc2csc(-c3ncnc(N4C(=O)c5ccccc5C4=O)n3)c2nc1C	-6.44819	-2.826
904	Nc1ccc(C2=CC=C(c3ncc(C4=CC=CC5N=C(F)C(F)=NC45)cn3)C3N=C(F)C(F)=NC23)nc2ncccn12	-5.91559	-2.89209
905	CN1C(=O)C2=C(c3ncncn3)N(C)C(=O)C2=C1C(=Cc1ccc(C(=O)O)cc1)c1ccc(C(=O)O)cc1	-5.61541	-3.36314
906	O=C(O)c1c(F)cc(-c2cnc(-c3cc4c(s3)-c3sccc3C43SCCS3)nc2)c(F)c1F	-5.49323	-2.58031
907	O=C(c1ccc(-c2nccnn2)s1)c1cocc1-c1nccc(-c2nc3ccccc3s2)n1	-6.47063	-2.73625
908	Cc1oc(=O)c2ccccc2c1-c1nccc(-c2c3cc(-c4ccncn4)sc3nc3sc(F)c(F)c23)n1	-6.2215	-2.91712
909	CN1C(=O)C(=Cc2nccc(-c3cnc(-c4nccc(C=C5C(=O)N(C)C(=O)N(C)C5=O)n4)nn3)n2)C(=O)N(C)C1=O	-6.75052	-3.47749
910	Cc1c(-c2nccc(-c3c(F)c(F)c(C=Cc4ccnc(-c5ccc(N)cc5)n4)c4nsnc34)n2)cc1	-5.51575	-3.36964
911	N#CC(C#N)=C1C=C(c2ncc(-c3nc4ccccc4s3)cn2)OC(C2COc3nsnc3O2)=C1	-6.51836	-3.52685
912	CN1C(=O)C2=C(C(=Cc3cccs3)c3cccs3)N(C)C(=O)C2=C1C=Cc1ccncn1	-5.35903	-3.10034
913	O=C(O)c1c(-c2nc3ccccc3s2)noc1-c1ccc2nc(-c3onc(-c4nc5ccccc5[nH]4)c3C(=O)O)oc2c1	-6.63574	-2.79465
914	O=C(c1ccc(-c2ccncn2)s1)c1cocc1-c1sc(C2COc3nsnc3O2)c2c1OCCS2	-6.01294	-2.7503
915	CN1C=C2C(=O)N(C)C(C3=CC(=C(C#N)C#N)C=C(C4=C5C(=O)N(C)C(c6c(F)ccc7nsnc67)=C5C(=O)N4C)cc3o2)C(=O)N(C)C1=O	-5.89034	-3.5992
916	N#Cc1ncc(-c2cc(F)c(-c3cnc(-c4c(F)ccc5nsnc45)nc3)c3nsnc23)s1	-6.57056	-3.54756
917	CN1C(=O)C2=C(c3c(F)cc(-c4nc(C)c(C=Cc5ccnc(-c6ccc(N)cc6)n5)sc43)c2F)C(=O)N(C)C1=O	-5.52819	-3.35911
918	Cc1nc2c(-c3ncc(-c4sc(-c5ccncn5)c5nc(C)c(C)nc45)nc3)sc(-c3cnc(-c4ccc(N)cc4)nn3)c2nc1C	-5.30479	-3.2475
919	N#Cc1ccc2sc(-c3cnc(-c4sc5ccc(C#N)cc5c4-n4ccccc4=O)nc3)c(-c3cncnn3)c2c1	-6.51789	-3.18269
920	Fc1ncc2nsnc2c1[Si]1(c2c(F)ccc3nsnc23)c2ccsc2-c2sccc21	-5.54732	-3.04374
921	O=C(O)c1cocc1C(=O)c1sccc1C(F)(F)F	-7.17307	-2.79367
922	O=c1ccccn1-c1nccc(-c2cc3c(=O)[nH]c(=O)c4ccc5c(=O)[nH]c(=O)c2c5c43)n1	-6.0699	-3.87808
923	Fc1ncc2nsnc2c1-c1ncnc(-c2c(F)c(F)c(C3COc4nsnc4O3)c3nsnc23)n1	-6.65423	-3.50866
924	O=C(c1cocc1-c1ccncn1)c1sccc1-c1sccc1C(=O)O	-6.27299	-2.39758
925	CN1C(=O)C(=Cc2nccc(-c3nccc(-c4cocc4C(=O)c4cccs4)n3)n2)C(=O)N(C)C1=O	-6.89687	-2.75157
926	CN1C(=O)C(=Cc2cnc(-c3cc4c(s3)-c3sccc3[Si]4(C)C)nn2)C(=O)N(C)C1=O	-5.48684	-3.6696
927	O=c1ccccn1-c1nccc(C=Cc2ccnc(-c3ccnc(-c4cncn4C(=O)n4ccnc4)n3)n2)n1	-6.22012	-2.91417
928	N#CC(C#N)=C1C=C(c2cncnn2)OC(c2ccnc(C#N)n2)=C1	-6.97326	-3.85692
929	Cc1nc2c(C=Cc3ccnc(-c4ccncn4)n3)sc(C=Cc3ccnc(-c4ccc(N)cc4)n3)c2nc1C	-5.37358	-3.08067
930	O=C(O)c1ccc2nc(-c3sccc3C(=O)O)oc2c1	-6.70664	-3.17563
931	Cn1c(-c2onc(-c3ccnc(-c4noc(-c5nc6ccccc6s5)c4C(=O)O)n3)c2C(=O)O)n1	-7.01327	-3.18183
932	O=C(c1cccs1)c1cocc1C(=O)c1ccc(-c2sccc2C(=O)O)s1	-6.29136	-2.60853
933	N#CC(C#N)=C1C=C(c2nccc(-c3c(C#N)csc3C#N)n2)OC(C2COc3nsnc3O2)=C1	-6.58495	-3.48314
934	Cc1nc2c(-c3sccc3C(=O)O)sc(-c3oncc3C(=O)O)c2nc1C	-5.9912	-3.13373
935	c1cc(-c2ccc3nc(-c4ccnc(-c5nc6sccc6s5)n4)oc3c2)nc(-c2nc3ccsc3s2)n1	-6.19281	-2.78071
936	O=C(O)c1cnoc1-c1nccc(-c2occc2C(=O)c2ccc(C3COc4cscc4S3)s2)n1	-6.0702	-2.99733
937	O=C(c1cocc1-c1nccnn1)c1sccc1-c1ncnc(C=Cc2ccncn2)n1	-6.73657	-2.91346
938	Fc1ccc2nsnc2c1C(=C(c1cccs1)c1c(F)ncc2nsnc12)c1cccs1	-5.50975	-3.13712
939	CN1C(=O)C(=CC=Cc2ccnc(-c3nccc(-c4c5c(cc6cscc46)N=S=N5)n3)n2)C(=O)N(C)C1=O	-5.51596	-3.62524
940	C(=Cc1nc2ccccc2s1)c1ccnc(-c2ccnc(-c3nccc(C=Cc4nc5ccccc5[nH]4)n3)n2)n1	-6.01598	-2.71729
941	O=C1Nc2ccnc(-c3ccncn3)ccc2C1=c1ccc(=c2ccc(=C3C(=O)Nc4cc(-c5ncncn5)ccc43)s2)s1	-5.34129	-3.74864
942	C=Cc1ccnc(C=Cc2ccnc(-c3nccc(-c4nccnn4)n3)n2)n1	-6.40369	-2.63582
943	O=C(O)c1cnoc1-c1nccc(-c2occc2C(=O)c2ccc(C3COc4nsnc4O3)s2)n1	-6.81434	-3.12996
944	Cc1nc2csc(-c3ncc(C=C4c5ccccc5N(C)C5C(=C(C#N)C#N)c6ccccc6N(C)C45)nc3)c2nc1C	-5.59037	-2.85653
945	N#CC(C#N)=C1C=C(c2ccnc(-c3cocc3C(=O)c3cccs3)n2)OC(C2COc3nsnc3O2)=C1	-6.66679	-3.33396
946	O=C(O)c1c(-c2cncnc2)noc1-c1ccc2ncoc2c1	-6.81561	-2.57836
947	Cn1c(=O)c2c(-c3sccc3C(=O)O)c3c4cccc5cccc(c3c(-c3scc(-n6ccccc6=O)c3C(=O)O)c2c1=O)c54	-6.02331	-2.7867
948	N#Cc1ccc(C(=C(c2ccccc2)c2ccc(-c3c(F)c(F)cc(F)c3F)cc2)c2ccccc2)cc1	-5.96772	-2.32369
949	CN1C(=Cc2nccc(-c3nc(F)c(-c4nc5sccc5s4)c4nsnc34)n2)C(c2ccccc2)(c2ccccc2)c2ccccc21	-5.36201	-3.36215
950	CN1C(=O)C(=Cc2ncnc(-c3ccnc(-c4scc5c4OCCS5)n3)n2)C(=O)N(C)C1=O	-5.79945	-2.94748
951	N#Cc1ccc2sc(C=Cc3ccnc(-c4ncc(C#N)s4)n3)c(-c3ccncn3)c2c1	-6.72377	-3.26458
952	Cn1c(=O)c2cc(-c3c4c(c(-c5ccnc(-c6c7c(cc8cscc68)N=S=N7)n5)c5cscc35)N=S=N4)nc2c1	-5.34723	-3.76764
953	O=C(O)c1ccc(C=C(c2ccc(C(=O)O)cc2)c2ccsc2-c2sccc21)c1ccncn1	-5.83834	-2.58498
954	C(=Cc1ccnc(C2COc3nsnc3O2)n1)c1cnc(C=Cc2ccnc(C3COc4cscc4S3)n2)nc1	-5.78051	-3.23789
955	N#Cc1sc(C2COc3nsnc3O2)c(C#N)c1-c1ncc(-c2c(F)c(F)cc3nsnc23)cn1	-6.8778	-3.43499
956	Fc1c(-c2ncnc(C=Cc3ccncn3)n2)sc2c1sc1c(F)c(C3COc4nsnc4O3)sc12	-6.4689	-3.06509
957	N#Cc1c(-c2nccc([SiH]3C=C4OCCOC4=C3)n2)sc2c1sc1c(F)c(C3COc4nsnc4O3)sc12	-6.05814	-3.0982
958	O=C(O)c1c(-c2ccc3nc(-c4ccncn4)oc3c2)noc1-c1nc2ccc(-c3ccncn3)cc2o1	-6.77116	-2.99423
959	O=C(O)c1scc(-c2nc3ccccc3[nH]2)c1C(=O)O	-5.65741	-3.23311
960	Fc1cc([SiH]2c3ccsc3-c3sccc32)c2nsnc2c1-c1ccc(C(=O)c2ccoc2)s1	-5.63811	-3.18223
961	Fc1c(F)c(-c2ccncn2)c2nsnc2c1C=Cc1ccncn1	-6.36798	-3.43322
962	CN1C(=O)C(=C2C(=O)N(C)c3cc(-c4oncc4C(=O)O)ccc32)c2ccc(-c3ccc(C(=O)c4ccoc4)s3)cc21	-5.86547	-3.37643
963	C[Si]1(C)C(c2noc(-n3ccccc3=O)c2C(=O)O)=C2OCCOC2=C1c1onc(-n2ccccc2=O)c1C(=O)O	-5.79842	-2.61463
964	CN1C(=O)C(=Cc2ccc(C(=O)c3cocc3-c3c(C#N)sc4ccc(C#N)cc34)s2)C(=O)N(C)C1=O	-6.73912	-3.44999
965	O=C(O)c1c(-c2ncnc(-c3cc4c(s3)-c3sccc3C43OCCO3)n2)csc1C1COc2nsnc2O1	-5.85165	-2.66062
966	O=C(c1ncc([Si]2(C3COc4nsnc4O3)C=C3OCCOC3=C2)cn1)c1ccncn1	-6.38096	-2.67728
967	Cn1c(=O)c2cc(-c3cc4c(s3)-c3sccc3C43OCCO3)c3c(=O)n(C)c(=O)c4cc(-c5oncc5C(=O)O)c(c1=O)c2c43	-5.67308	-3.69275
968	Cc1c(-c2ncnc(C3=CC=C(c4cnc(-c5nc6ncccn6c5C)nc4)C4N=C(F)C(F)=NC34)n2)nc2ncccn12	-5.93627	-2.9591
969	CN1C(=Cc2ncc(-c3sc4ccc(C#N)cc4c3-c3cncnn3)nn2)C(c2ccccc2)(c2ccccc2)c2ccccc21	-5.65339	-2.81385
970	N#CC(C#N)=C1C=COC(c2ncnc(-c3nc4sccc4s3)n2)=C1	-6.45636	-3.46643
971	O=C(O)c1ccsc1-c1ccc(C(=O)c2cocc2-c2ccncn2)s1	-6.33428	-2.6788
972	CN1C(=O)C(=Cc2ccc(C(=O)c3ccoc3C3=C4C(=O)N(C)C(C=Cc5ccncn5)=C4C(=O)N3C)s2)C(=O)N(C)C1=O	-5.47014	-3.52358
973	c1cc(-c2c3c(cc4cscc24)N=S=N3)nc(-c2cc3c(s2)-c2sccc2[Si]3(c2ccccc2)c2ccccc2)n1	-5.35824	-3.43654
974	Cc1c(C2=CC(=C(C#N)C#N)C=C(c3cocc3C(=O)c3ccc(C(=O)O)s3)S2)C(=O)N(C)C1=O	-6.381	-3.8263
975	O=C(c1ccoc1)c1ccc(-c2ncc(-c3ncnc(C4COc5nsnc5O4)n3)cn2)s1	-6.50905	-3.26463
976	Nc1ccc(-c2ccc3nc(-c4c5c(c(-c6nc7ccc(-c8ccc(N)cc8)cc7o6)c6cscc46)N=S=N5)oc3c2)s1	-5.33847	-3.7788
977	N#Cc1ccc2sc(-c3cnc(-c4scc5c4OCCS5)nc3)c(-c3ncccn3)c2c1	-5.85113	-2.42341
978	O=C(c1cccs1)c1cocc1-c1ncc(-c2ccncn2)nc1	-6.69258	-2.48282
979	CN1C(=O)C2=C(c3sc(C4COc5nsnc5O4)c4c3SCCO4)N(C)C(=O)C2=C1c1ccncn1	-5.60576	-3.17571
980	N#CC(C#N)=C1C=C(c2ccnc(C3COc4nsnc4O3)n2)OC(c2c(C#N)sc3ccc(C#N)cc23)=C1	-6.67406	-3.78021
981	O=C(c1scc2c1OCCS2)c1scc2c1SCCO2	-5.68448	-2.21436
982	C-c1sc(-c2cnc(-c3scc4c3SCCS4)nc2)c2c1SCCS2	-5.30895	-2.28288
983	C=Cc1ccnc(C2=CC=C(C3COc4nsnc4O3)C3N=C(F)C(F)=NC23)n1	-6.43176	-2.58088
984	CN1C(=Cc2ncc(-c3ncc(-c4ncc(C=C5N(C)c6ccccc6C5(C)C)cn4)cn3)nn2)C(C)(C)c2ccccc21	-5.09454	-2.32236
985	CN1C(=Cc2cc(F)c(-c3nccc(C=Cc4ccncn4)n3)c3nsnc23)C(c2ccccc2)(c2ccccc2)c2ccccc21	-5.24553	-2.57318
986	CN1C(=O)C(=Cc2cnc(-c3cnc(-c4cnc(C=C5C(=O)N(C)C(=O)N(C)C5=O)nn4)nn3)nn2)C(=O)N(C)C1=O	-6.7408	-3.99592
987	Cc1c(-c2cnc(C3=CC(=C(C#N)C#N)C=C(c4ncc(-c5ncc(C#N)s5)cn4)S3)nc2)SC(C2COc3nsnc3O2)=C1	-6.16533	-3.68351
988	N#Cc1cc(C#N)c(-c2ccc(C(=O)c3cocc3-c3ncc(C4COc5nsnc5O4)nn3)s2)s1	-6.79814	-3.39908
989	N#CC(C#N)=C1C=C(c2ccnc(C3COc4nsnc4O3)n2)SC(c2ncnc(C3COc4cscc4S3)n2)=C1	-6.09047	-3.98525
990	N#Cc1ccc2sc(-c3ccncn3)c(-c3c(F)c(F)c(F)c(F)c3F)c2c1	-6.85743	-2.89588
991	N#Cc1ccc2sc(-c3nccc(-c4scc5c4OCCS5)n3)c(-c3ncccn3)c2c1	-6.0682	-2.28925
992	O=c1ccccn1-c1nc(F)c(-c2cnc(-c3c(F)cc(-n4ccccc4=O)c4nsnc34)nc2)c2nsnc12	-6.07648	-3.40709
993	N#CC(C#N)=C1c2cc(-c3ncnc(-n4ccccc4=O)n3)sc2-c2sc(-c3ncc(-n4ccccc4=O)nn3)cc21	-6.20799	-3.96563
994	N#CC(C#N)=C1C=COC(c2cocc2C(=O)c2ccc(C3=CC(=C(C#N)C#N)C=C(C4COc5nsnc5O4)S3)s2)=C1	-6.37321	-3.74743
995	Fc1c(F)c(C2COc3nsnc3O2)c2nsnc2c1-c1c2c(c(-c3ccc(C(=O)c4cocc4-c4ccc5c(c4)sc4cccc6ccn5c64)s3)s2)C(=O)N(C)C1=O	-5.53228	-3.6204
996	CN1C(=O)C2=C([SiH]3C=C4OCCOC4=C3)N(C)C(=O)C2=C1c1ccnc(C2COc3nsnc3O2)n1	-5.71737	-3.22002
997	O=C(O)c1c(C2COc3nsnc3O2)noc1-c1cnc(-c2scc3c2SCCO3)nc1	-6.09528	-2.7988
998	Cc1nc2csc(-c3cnc(-c4c(F)c(F)c(F)c(F)c4F)nn3)c2nc1C	-6.1	-3.02179
999	N#Cc1csc(C#N)c1-c1cocc1C(=O)c1ccc(-c2sc(C#N)c(C3COc4cscc4S3)c2C#N)s1	-5.98471	-3.47799
1000	C[Si]1(C)c2cc(C#N)sc2-c2sc(-c3ncnc(-c4cc5c(s4)-c4sccc4C54OCCO4)n3)cc21	-5.70687	-2.73909
1001	N#CC(C#N)=C1C=C(c2ccc(C(=O)c3cocc3-c3nocc3C(=O)O)s2)OC(C2COc3nsnc3O2)=C1	-6.59427	-3.56736
1002	CN1C(=Cc2sc(C#N)c(-c3sc4ccc(C#N)cc4c3-c3nc4ccccc4o3)c2C(=O)O)C(=O)N(C)C1=O	-6.62703	-3.25352
1003	Cc1oc(=O)c2ccccc2c1-c1sc(C#N)c(-c2sc3ccc(C#N)cc3c2-c2c(C#N)sc(-c3ccncn3)c2C#N)ccc1-c1c(F)cc(-c2ccncn2)c2nsnc12	-6.52694	-3.50364
1004	CN1C(=O)C2=C(c3csc(C=C4Sc5ccccc5S4)c3C(=O)O)N(C)C(=O)C2=C1c1oncc1C(=O)O	-5.3216	-2.85531
1005	O=C(c1cccs1)c1ccoc1-c1ncc(-c2onc(C3CSc4cscc4S3)c2C(=O)O)cn1	-5.81215	-2.833
1006	CN1C(=O)C(=Cc2ccc(C(=O)c3ccoc3-c3nc4ccccc4o3)s2)C(=O)N(C)C1=O	-6.34918	-3.33454
1007	O=C(c1ccc(-c2nc3ccccc3o2)s1)c1cocc1-c1noc(-c2cncn2C(=O)n2ccnc2)c1C(=O)O	-6.53387	-2.82182
1008	Nc1ccc(-c2ncnc(-c3nccc(-c4ncnc(-c5ccc(N)cc5)n4)n3)n2)cc1	-5.63592	-2.40668
1009	FC(F)(F)c1cnc(-c2ccc3c(c2)sc2cc(-c4ncc(C(F)(F)F)cn4)cc4ccn3c42)nn1	-5.57304	-2.69747
1010	N#CC=c1ccc(=c2ccc(=Cc3c4c(cc5cscc35)N=S=N4)s2)s1	-5.32241	-3.48061
1011	CC1(C)OC(=C(C#N)C#N)C(C#N)=C1c1c(F)c(F)c(-c2ncc(-c3c(F)ccc4nsnc34)cn2)c(F)c1F	-6.979	-3.52645
1012	O=C(O)c1conc1C(=O)c1ccc(-c2ccc3ncoc3c2)s1	-6.39588	-2.59929
1013	c1nc(C2COc3nsnc3O2)nc(-c2ncnc(-c3scc4c3OCCS4)n2)n1	-6.03733	-3.02255
1014	O=C(O)c1ncc(-c2ccc3ncoc3c2)cn1	-7.22398	-2.7516
1015	O=C(c1ccc(-c2nccnn2)s1)c1cocc1-c1ncc([SiH]2C=C3OCCOC3=C2)cn1	-6.0751	-2.60474
1016	Cc1nc2csc(-c3c(-c4c(C#N)sc(C5COc6nsnc6O5)c4C#N)sc4ccc(C#N)cc34)c2nc1C	-6.31276	-3.03669
1017	CN1C(=Cc2nccc(-c3nccc(-c4ncncn4)n3)n2)Sc2ccccc21	-4.97133	-2.67405
1018	N#Cc1ccc2sc(-c3sc4sc5scc(C#N)c5c4c3C#N)c(-c3onc(C4COc5nsnc5O4)c3C(=O)O)c2c1	-6.56794	-3.11447
1019	CN1C(=O)C(=CC2=CC=C(c3nccc(-c4c5ccsc5nc5sc(F)c(F)c45)n3)C3N=C(F)C(F)=NC23)C(=O)N(C)C1=O	-6.24938	-3.58534
1020	N#CC(C#N)=C1C=C(c2occc2C(=O)c2ccc(C#N)s2)SC(c2cocc2C(=O)c2ccc(-c3c(F)c(F)cc(F)c3F)s2)=C1	-6.28887	-3.46283
1021	N#Cc1sc(-c2ccnc(-c3cc(F)c(C#N)c4nsnc34)n2)c(C#N)c1C1COc2nsnc2O1	-6.87544	-3.75018
1022	CC1(C)OC(=C(C#N)C#N)C(C#N)=C1c1sc(-c2ccnc(-c3scc4c3SCCS4)n2)c2c1SCCO2	-5.87174	-3.48463
1023	Nc1ccc(-c2nc(F)c(-c3ccc(C(=O)c4cocc4-c4c(F)c(F)cc5nsnc45)s3)c3nsnc23)cc1	-5.67179	-3.18511
1024	FC(F)(F)c1sc(-c2ccnc(-c3sc(C(F)(F)F)c4c3SCCS4)n2)c2c1SCCO2	-5.93147	-2.36826
1025	O=C(c1sc(C(F)(F)F)c2c1SCCO2)c1sc(C(F)(F)F)c2c1SCCS2	-6.20688	-2.69162
1026	O=C(c1cocc1-c1ccncn1)c1sccc1-c1ccnc(-c2ccncn2)n1	-6.68638	-2.5593
1027	O=C(O)c1cscc1-c1c(F)c(F)c(-c2ccncn2)c(F)c1F	-6.94463	-2.29327
1028	FC(F)(F)[Si]1(c2cnc([Si]3(C(F)(F)F)c4cccs4)oc3c2)c2ccc(C(F)(F)F)cc2o1	-6.70252	-2.82777
1029	N#Cc1ncnc(-c2cc3c(s2)-c2sccc2C32OCCO2)n1	-5.89377	-2.98676
1030	Fc1cc(F)c(F)c(-c2nccc(-c3c(F)ccc4nsnc34)n2)c2nsnc2c1	-6.69592	-3.02667
1031	CN1C(=Cc2c(F)c(F)c(-c3cncnn3)c3nsnc23)C(c2ccccc2)(c2ccccc2)c2ccccc21	-5.51474	-2.79481
1032	N#Cc1ccc2sc(-c3nccc(-n4ccccc4=O)n3)c(-c3ncnc(-n4ccccc4=O)n3)c2c1	-6.30859	-2.65304
1033	O=C(O)c1cscc1-c1cocc1C(=O)c1ccc(-c2cc3ccn4c5ccc(C6COc7nsnc7O6)cc5sc(c2)c34)s1	-5.56659	-2.13206
1034	C=Cc1ccnc(-c2ncc(-c3cc4ccn5c6ccc(C7COc8nsnc8O7)cc6sc(c3)c45)nc2)c1F	-5.55799	-2.71672
1035	Cn1c(=O)c2cc(-c3nccnn3)c3c(=O)n(C)c(=O)c4cc(-c5cc(F)cc6nsnc56)c(c1=O)c2c43	-6.68257	-3.83408
1036	CN1C(=O)C2=C([Si]3(C4COc5nsnc5O4)C=C4OCCOC4=C3)N(C)C(=O)C2=C1c1scc2c1SCCS2	-5.38834	-2.72513
1037	Cn1c(=O)c2c(-c3scc4c3SCCS4)c3c4cccc5cccc(c3c(C=Cc3ccncn3)c2c1=O)c54	-5.70151	-2.85268
1038	N#Cc1cc(C#N)c(-c2nccc(-c3cocc3C(=O)c3sccc3-c3ccnc(-c4c(C#N)csc4C#N)n3)c2C(=O)O)C(=O)N(C)C1=O	-7.10237	-3.5968
1039	O=C(O)c1c(-c2cnc(-c3csc(-c4c(F)c(F)c(F)c(F)c4F)c3C(=O)O)nc2)cc1	-6.6721	-2.72554
1040	Fc1c(F)c(C=c2ccc(=c3ccc(=Cc4c(F)c(F)c(C(=O)O)c(F)c4F)s3)s2)nc(C#N)c1C#N	-5.55479	-3.76617
1041	O=C(O)c1ccsc1-c1ccc(C(=O)c2ccoc2-c2nccc(-c3ccncn3)n2)s1	-6.27889	-2.63195
1042	N#Cc1sc(C#Cc2nccc(-c3nccc(C4COc5nsnc5O4)n3)n2)c(F)c1F	-6.77	-3.09776
1043	Fc1ncc2nsnc2c1-c1ccnc(C2COc3nsnc3O2)n1	-6.46007	-3.5326
1044	CN1C(=O)C2=C(c3oncc3C(=O)O)N(C)C(=O)C2=C1c1cocc1C(=O)c1sccc1C1CSc2cscc2S1	-5.57178	-3.13032
1045	N#Cc1sc(C2COc3nsnc3O2)c(C#N)c1-c1ccnc(-c2nc3ccccc3o2)n1	-6.71635	-3.19586
1046	CN1C(=Cc2noc(-c3ccc(C(=O)c4cocc4[SiH]4C=C5OCCOC5=C4)s3)c2C(=O)O)C(=O)N(C)C1=O	-5.66181	-3.22199
1047	O=C(O)c1c(C2COc3nsnc3O2)csc1-c1nccc(-c2sc(C3COc4nsnc4O3)c3c2SCCO3)n1	-6.29425	-2.85906
1048	O=C(O)c1c(-c2ccc3nc(-c4csc(-c5nc6ccccc6s5)c4C(=O)O)oc3c2)s1	-6.12386	-2.70239
1049	Cn1c(=O)c2c(C=Cc3ccnc(-c4c(F)c(F)c(C(=O)O)c(F)c4F)n3)c2c1	-6.02193	-3.23326
1050	N#Cc1sc(C2COc3nsnc3O2)c(C#N)c1-c1scc(C#N)c1C(=O)O	-7.07977	-3.12202
1051	N#Cc1ccc2sc(-c3cnc(C(=O)c4ccoc4-c4cnc(C#N)nc4)s3)c(C#N)c2c1	-6.86842	-3.57712
1052	CN1C(=O)C(=Cc2nccc(C=Cc3ccnc(C=Cc4ccncn4)n3)n2)C(c2ccccc2)(c2ccccc2)c2ccccc21	-5.75971	-2.86946
1053	c1ccc2oc(-c3ncnc(-c4nccc(C5COc6nsnc6O5)n4)n3)nc2c1	-6.70415	-2.94908
1054	O=C(c1cccs1)c1cocc1-c1ncc(-c2ncc(C3COc4nsnc4O3)cn2)cn1	-6.68375	-2.58272
1055	c1ccc(C(=O)c2ccoc2-c2ccc3nc(-c4occc4C(=O)c4ccc(C(=O)O)s4)oc3c2)s1	-5.92052	-2.74977
1056	c1cc(-c2ncc(C3COc4nsnc4O3)nn2)nc(-c2ccnc(C3COc4nsnc4O3)n2)n1	-6.38379	-3.24288
1057	N#Cc1ccc2sc(C(=O)O)c(-c3ccc4nc(C#N)oc4c3)c2c1	-6.93289	-3.04368
1058	O=C(O)c1c(-c2ncnc(C3COc4nsnc4O3)n2)noc1-c1ncnc(C2COc3cscc3S2)n1	-5.98141	-3.15156
1059	CC1(C)c2cc3c(cc2-c2sc(-c4ncc(C(=O)O)cn4)cc21)C(C)(C)c1cc(-c2ncnc(C(F)(F)F)n2)sc1-3	-5.71784	-2.91982
1060	N#Cc1ccc2sc([SiH]3C=C4OCCOC4=C3)c(-c3ncncn3)c2c1	-5.84101	-2.45012
1061	O=c1ccccn1-c1ccc2nc(-c3sc(-c4nc5ccc(-n6ccccc6=O)cc5o4)c4c3SCCO4)oc2c1	-5.62178	-2.58756
1062	N#Cc1ccc2sc(-c3cc4c(-c5nc6ccccc6o5)c5c(F)c(F)sc5nc4s3)c(-c3ccncn3)c2c1	-6.3899	-2.98699
1063	N#Cc1ccc2sc(C#N)c(C=Cc3ccnc(C=C4Sc5ccccc5S4)n3)c2c1	-5.48614	-3.00232
1064	Cc1nc2c(-c3ncc(C4=CC=C(C5COc6nsnc6O5)C5N=C(F)C(F)=NC45)cn3)C2N=C1F	-6.37561	-3.32024
1065	O=C1c2ccccc2C(=O)N1c1ccnc(-c2ccncn2)n1	-6.76441	-2.81006
1066	CN1C(=CC2=CC(=C(C#N)C#N)C=C(c3ccnc(C4=CC(=C(C#N)C#N)C=CS4)n3)O2)Oc2ccccc21	-5.72317	-3.3558
1067	Cn1c(=Cc2cnc(-c3sc4ccc(C#N)cc4c3-c3nccnn3)nn2)Oc2ccccc21	-5.58191	-2.47338
1068	N#CC(C#N)=C1C=C(c2ncccn2)OC(c2ccc(C(=O)c3cocc3C3=CC(=C(C#N)C#N)C=CO3)s2)=C1	-6.28317	-3.40728
1069	CN1C(=O)C2=C(C=Cc3ccnc(-c4ncc(C#N)s4)n3)N(C)C(=O)C2=C1C=Cc1ccnc(-c2ncncn2)n1	-5.59542	-3.63198
1070	CN1C(=O)C2=C(c3ncc(-c4ccc(N)cc4)nn3)N(C)C(=O)C2=C1c1nccc(-c2ccc3c(c2)sc2cccc4ccn3c42)n1	-5.13009	-2.94255
1071	O=C(O)c1conc1-c1ccc(C(=O)c2ccoc2)s1	-6.64869	-2.50495
1072	O=C(c1cocc1-c1nccc(-c2ccc3ncoc3c2)n1)c1sccc1-c1nccc(-c2ccc3ncoc3c2)n1	-6.39999	-2.22201
1073	O=C(c1cccs1)c1cocc1-c1ccnc(-c2c(F)c(F)c(-c3ncccn3)c(F)c2F)n1	-6.6165	-2.21908
1074	O=C(O)c1c(-c2cnc(-c3csc(N4C(=O)c5ccccc5C4=O)c3C(=O)O)nc2)noc1N1C(=O)c2ccccc2C1=O	-6.22773	-3.07912
1075	O=C(c1ccc(-c2sccc2C(=O)O)s1)c1cocc1-c1noc(-c2ccncn2)c1C(=O)O	-6.15465	-2.93612
1076	CN1C(=O)C2=C(c3cnc(C(=O)c4ccoc4)s3)N(C)C(=O)C2=C1C1=CC(=C(C#N)C#N)C=CS1	-5.97888	-3.7747
1077	O=C(c1cccs1)c1cocc1-c1c2c(c(-c3occc3C(=O)c3cccs3)c3cscc13)N=S=N2	-5.26428	-3.50532
1078	Cn1c(=Cc2cnc(-c3ncnc(-c4cncnn4)n3)nn2)c2cccc3cccc1c32	-5.62442	-3.08044
1079	O=C(O)c1c(-c2cnc(-c3nc4ccccc4s3)nc2)noc1-c1cnc(-c2nc3ccccc3s2)nn1	-6.6892	-3.11567
1080	N#Cc1ccc2sc(-c3cc4c(-c5nc6sccc6s5)c5c(F)c(F)sc5nc4s3)c(-c3cc4c(-c5nc6ccsc6s5)c5c(F)c(F)sc5nc4s3)c2c1	-5.95661	-2.94104
1081	FC1=NC2C=CC=C(c3ncnc(-c4cocc4C(=O)c4cccs4)n3)C2N=C1F	-6.58799	-2.63553
1082	CN1C(=O)C2=C(c3cc4c(s3)-c3sccc3[Si]4(C)C)N(C)C(=O)C2=C1c1ccc2c(c1)N(C)C(=O)C2=C1C(=O)N(C)c2ccccc21	-5.08415	-3.25714
1083	N#Cc1sc(C2COc3nsnc3O2)c(C#N)c1-c1nccc(C=CC2COc3nsnc3O2)n1	-6.74351	-3.11983
1084	C(=Cc1ncnc(C(=O)c2ncnc([SiH]3C=C4OCCOC4=C3)n2)n1)c1ccncn1	-6.02702	-3.07855
1085	O=C(c1ccoc1)c1sccc1-c1cocc1C(=O)c1sccc1-c1cscc1C(=O)O	-6.34784	-2.24245
1086	FC(F)(F)c1cnc(-c2cncnn2)nc1	-6.71884	-3.02733
1087	CN1C(=O)C(=C2C(=O)N(C)c3cc(-c4oncc4C(=O)O)ccc32)c2ccc(-c3cocc3C(=O)c3cccs3)cc21	-5.75799	-3.00538
1088	O=C(c1ccc(-c2ccnc(-c3c(F)c(F)cc4nsnc34)n2)s1)c1ccoc1C1COc2nsnc2O1	-6.48073	-3.0872
1089	Fc1csc2c1sc1c(F)c(-c3ccnc(-c4cc(F)cc5nsnc45)n3)c2nc1C	-6.09055	-3.00225
1090	CN1C(=O)C(=CC2=C3OCCOC3=C(c3nc4ccc(C5COc6nsnc6O5)cc4o3)[Si]2(C)C)C(=O)N(C)C1=O	-5.95126	-3.12219
1091	Nc1ccc(-c2nccc(C=CC(=O)C=Cc3ccnc(-c4nccc(C=C5Sc6ccccc6S5)n4)n3)n2)cc1	-5.54123	-2.75501
1092	Cc1nc2c(-c3cnc(-c4cc(F)c(-c5ncncn5)c5nsnc45)nc3)sc(C3COc4nsnc4O3)c2nc1C	-6.09912	-3.36841
1093	CN1C(=Cc2cnc(C3=CC=CC4N=C(F)C(F)=NC34)nc2)Oc2ccccc21	-5.141	-1.87658
1094	O=C(c1cocc1-c1ccnc(C(F)(F)F)n1)c1sccc1-c1nccc(C(F)(F)F)n1	-6.88802	-2.75834
1095	Fc1cc(C2COc3nsnc3O2)c2nsnc2c1-c1nccc(-c2ccc3ncoc3c2)n1	-6.58102	-3.09368
1096	C[Si]1(C)c2cc(-c3cnc(C4=CC=CC5N=C(F)C(F)=NC45)nc3)sc2-c2sc(C3COc4nsnc4O3)cc21	-5.69793	-2.73356
1097	c1nc(C2CSc3cscc3S2)ncc1-c1c2c(cc3cscc13)N=S=N2	-5.3884	-3.5518
1098	O=C(c1nccc(-c2ccc3ncoc3c2)n1)c1nccc(C=Cc2ccc3nsnc3c2)n1	-6.55387	-2.7389
1099	O=C(O)c1c(-c2cnc(-c3nc4ccccc4[nH]3)nn2)noc1-c1cnc(-c2nc3ccccc3[nH]2)nc1	-6.35076	-3.06076
1100	N#Cc1sc(-c2ccc3nc(-c4ccncn4)oc3c2)c(C#N)c1-c1cnc(-c2nc3ccccc3s2)nc1	-6.7359	-3.26709
1101	Cc1c(-c2ccnc(C(=O)c3nccc(-c4c(C)oc5ccccc5c4=O)n3)n2)nc2ncccn12	-6.35353	-2.2484
1102	N#CC(C#N)=C1C=C(c2cnc([SiH]3C=C4OCCOC4=C3)nc2)SC(c2ccc3nc(C#N)oc3c2)=C1	-6.14613	-3.46239
1103	N#Cc1sc(C=Cc2ccnc(-c3ccc(N)cc3)n2)c(C#N)c1-c1ccnc(-c2c3c(cc4cscc24)N=S=N3)n1	-5.41021	-3.43082
1104	O=c1[nH]c(=O)c2ccc3c(=O)n(C)c(=O)c4cc(C=Cc5ccncn5)c(c1=O)c2c43	-6.55749	-3.69481
1105	N#Cc1cocc1C(=O)c1ccc(C(=O)c2ccoc2)s1	-7.06514	-2.98162
1106	N#Cc1csc(C#N)c1-c1ccnc(-c2c(F)c(F)c(C3COc4nsnc4O3)c3nsnc23)n1	-6.51106	-3.31217
1107	Fc1c(-c2scc3c2SCCS3)sc2sc3sc(-c4scc5c4OCCS5)c(C#N)c3c12	-5.66058	-1.96952
1108	N#CC(C#N)=C1C=C(c2nccnn2)OC(c2ccc(C(=O)c3cocc3C#N)s2)=C1	-6.61287	-3.5996
1109	N#Cc1sc(-c2nccc(-c3nocc3C(=O)O)n2)c(C#N)c1-c1ncc(-c2nc3ccccc3s2)nn1	-6.98006	-3.50801
1110	Cc1c(-c2ncnc(-c3ccc(C(=O)c4cocc4-c4nccc(-c5nc6ncccn6c5C)n4)s3)n2)nc2ncccn12	-6.06434	-2.67398
1111	O=C(O)c1ccc2nc(C3=C4C(=O)N(C)C(c5ccc6ncoc6c5)=C4C(=O)N3C)oc2c1	-5.63919	-3.32337
1112	C=Cc1ccnc(-c2cc3c(=O)n(C)c(=O)c4c(-c5c6ccsc6nc6sc(F)c(F)c56)cc5c(=O)n(C)c(=O)c2c5c34)n1	-6.21959	-3.65743
1113	N#Cc1ccc2sc(-c3scc4c3SCCS4)c(-c3sc(-c4nc5ccccc5s4)c4c3SCCO4)c2c1	-5.60817	-2.24676
1114	CN1C(=O)C(=Cc2nccc(-c3c4c(cc5cscc35)N=S=N4)n2)C(c2ccccc2)(c2ccccc2)c2ccccc21	-5.40525	-3.33747
1115	Fc1c(F)c(-c2ncnc(-c3c4c(cc5cscc35)N=S=N4)n2)c2nsnc2c1	-5.48552	-3.44363
1116	N#Cc1ccc2sc(-c3c(F)c(F)c(-c4ccncn4)c(F)c3F)c(C(=O)O)c2c1	-7.06693	-2.84746
1117	O=C(c1ccc(C2COc3nsnc3O2)s1)c1cocc1-c1ncnc(-c2ccsc2C(=O)c2ccoc2)n1	-6.58363	-2.58989
1118	N#CC(C#N)=C1C=C(c2nccc(C=Cc3ncc(C#N)s3)n2)SC(C2COc3nsnc3O2)=C1	-6.5242	-3.62119
1119	N#Cc1ccc2sc(-c3scc4c3SCCS4)c(-c3sc(C#N)c(C4COc5nsnc5O4)c3C#N)c2c1	-6.24702	-3.11495
1120	C(=Cc1ccnc([SiH]2C=C3OCCOC3=C2)n1)c1ccc2c(c1)sc1cccc3ccn2c31	-5.32909	-2.1026
1121	CC1(C)OC(=C(C#N)C#N)C(C#N)=C1c1cc(F)c(-c2ncc(-c3ncccn3)cn2)c2nsnc12	-6.85291	-3.86516
1122	Cc1nc2c(-c3c(C#N)sc(C(=O)O)c3C#N)sc(-c3ncc(C#N)s3)c2nc1C	-6.44656	-3.63814
1123	O=C(O)c1c(-c2nccc(-c3ncccn3)n2)csc1-c1nccc(-c2ncccn2)n1	-5.89006	-2.71685
1124	N#CC(C#N)=C1C(=CC=C2Sc3ccccc3N2c2noc(-c3sc4ccc(C#N)cc4c3C=Cc3ccncn3)c2C(=O)O)C(=O)N(C)C1=O	-6.09179	-3.42739
1125	O=C(O)c1cocc1C(=O)c1sccc1-c1ncnc(C(=Cc2c(F)c(F)c(F)c(F)c2F)c2c(F)c(F)c(F)c(F)c2F)n1	-7.05469	-3.2235
1126	Fc1c(F)c(C2COc3nsnc3O2)c(F)c(F)c1-c1ccc2c(c1)sc1cccc3ccn2c31	-5.42542	-2.11609
1127	Cc1c(C2=CC(=C(C#N)C#N)C=C(c3ncnc(C4=CC(=C(C#N)C#N)C=CS4)n3)O2)nc2ncccn12	-6.24336	-4.00866
1128	Nc1ccc(-c2ncnc(-c3ncc(-c4ncnc(-c5ccc(N)cc5)n4)nn3)n2)cc1	-5.81231	-2.81366
1129	C(=Cc1nccc(-c2ccc3nc(-c4nc5ccsc5s4)oc3c2)n1)c1ccncn1	-6.21452	-2.72622
1130	O=C(c1ccoc1)c1sccc1-c1cnc(-c2ccsc2C(=O)c2cocc2-c2ccncn2)nc2ncccn12	-6.2936	-2.64343
1131	O=c1[nH]c(=O)c2cc(-c3scc4c3OCCS4)c3c(=O)n(C)c(=O)c4cc(-c5oncc5C(=O)O)c(c1=O)c2c43	-6.02534	-3.48721
1132	O=C1Nc2cc(-c3oncc3C(=O)O)ccc2C1=c1ccc(=c2ccc(=C3C(=O)Nc4cc(-c5nccnn5)ccc43)s2)s1	-5.42423	-3.76397
1133	CN1C(=O)C(=Cc2cc3c(s2)-c2sc(-c4ncnc(-c5nocc5C(=O)O)n4)cc2C32SCCS2)C(=O)N(C)C1=O	-6.00822	-3.4015
1134	O=C(c1cccs1)c1ccoc1-c1noc(-c2ccncn2)c1C(=O)O	-6.83111	-2.89342
1135	Cn1c(=O)c2cc(-c3cc4c(s3)-c3sccc3C43SCCS3)c3c(=O)n(C)c(=O)c4cc(-c5c(C#N)csc5C#N)c(c1=O)c2c43	-5.65855	-3.72664
1136	C(=Cc1nccc(-c2nc3ccccc3s2)n1)c1ccnc(C=Cc2ccnc(-c3nc4ccccc4s3)n2)n1	-6.44315	-2.76898
1137	C[Si]1(C)c2ccsc2-c2sc(-c3ncnc(-c4c(F)c(F)c(C5COc6nsnc6O5)c(F)c4F)n3)cc21	-5.91241	-2.64421
1138	N#CC(C#N)=C1C=CSC(c2sc3ccc(C#N)cc3c2C#N)SC(c2csc3ccc(C#N)cc23)=C1	-6.38783	-3.17279
1139	N#CC(C#N)=C1C=C(c2nccc(C=Cc3sc(C=Cc4ccncn4)c4c3SCCO4)n2)C(=O)N(C)C1=O	-5.97865	-3.48032
1140	C[Si]1(C)C=C2OCCOC2=C1c1c(-c2c3c(c(C4COc5nsnc5O4)c4cscc24)N=S=N3)nc1	-5.33913	-3.57522
1141	Fc1cc(-c2cc3c(s2)-c2sccc2C32OCCO2)c2nsnc2c1-c1ccc2c(c1)sc1cccc3ccn2c31	-5.07593	-2.96385
1142	CN1C(=O)C2=C(c3ncnc(-c4c5c(cc6cscc46)N=S=N5)n3)N(C)C(=O)C2=C1C=Cc1ccncn1	-5.42404	-3.7082
1143	N#Cc1ccc2sc(-c3c(F)cc(C#N)c4nsnc34)c(-c3sc(C#N)cc3C#N)c2c1	-7.0768	-3.98482
1144	CN1C(=Cc2cnc(C(=O)c3ncc(C#N)s3)c3c2SCCS3)C(c2ccccc2)(c2ccccc2)c2ccccc21	-5.41339	-2.75826
1145	Cc1nc2csc(-c3sc4ccc(C#N)cc4c3C=Cc3ccnc(C(=O)O)n3)c2nc1C	-6.06839	-3.16032
1146	O=C(c1nccc(-c2nc3ccccc3[nH]2)n1)c1nccc(-c2nccc(-c3nc4ccccc4[nH]3)n2)n1	-6.40861	-2.73703
1147	CN1C(=O)C2=C(c3ccnc(-c4ncc(C#N)s4)n3)N(C)C(=O)C2=C1c1nccc(-c2ncc(C#N)s2)n1	-5.94205	-3.63923
1148	Fc1c(F)c(-c2ncc(-c3ccc4ncoc4c3)cn2)c(F)c(F)c1-c1cnc(-c2ccncn2)nc1	-6.76863	-2.73612
1149	CN1C(=O)C(=C2C(=O)N(C)c3cc(-c4onc(C(=O)O)c4C(=O)O)ccc32)c2ccc(-c3nccnn3)cc21	-6.13388	-3.53327
1150	CN1C(=O)C2=C(c3nocc3C(=O)O)N(C)C(=O)C2=C1c1csc(C#N)c1C(=O)O	-5.71962	-3.11247
1151	CN1C(=Cc2nccc(C=Cc3ncnc(-c4c5c(cc6cscc46)N=S=N5)n3)n2)C(=O)N(C)C1=O	-5.67845	-3.66129
1152	Fc1nc(-c2ncc(-c3nc4ccccc4[nH]3)nn2)c2nsnc2c1-c1ncc(-c2nc3ccccc3s2)nn1	-6.49136	-3.57846
1153	N#Cc1ccc2sc(-c3ccc4ncoc4c3)c(-c3c(F)c(F)cc(F)c3F)c2c1	-6.57049	-2.36223
1154	O=c1ccccn1C=Cc1ccnc(-c2ccc3c(c2)sc2cc(C4COc5nsnc5O4)cc4ccn3c42)n1	-5.35792	-2.33389
1155	N#CC(C#N)=C1C=C(c2nccc(-c3cc4cc5c(F)c(F)sc5nc4s3)n2)SC(C2COc3nsnc3O2)=C1	-6.36521	-3.53685
1156	O=C(O)c1ccsc1-c1ccc(C(=O)c2cocc2-c2oncc2C(=O)O)s1	-6.30025	-2.61436
1157	CN1C(=CC=Cc2ccnc(-c3ccnc([SiH]4C=C5OCCOC5=C4)n3)n2)C(c2ccccc2)(c2ccccc2)c2ccccc21	-5.23181	-1.92632
1158	N#Cc1cc(C#N)c(-c2cocc2C(=O)c2sccc2-c2c(C#N)sc3ccc(C#N)cc23)s1	-6.93149	-2.96048
1159	N#Cc1ccc2sc(C=Cc3ccncn3)c(-c3ncncn3)c2c1	-6.52004	-3.19392
1160	Fc1c(F)c(F)c(C=c2ccc(=c3ccc(=CC(=O)O)s3)c3nsnc23)s1	-5.89111	-3.39234
1161	N#Cc1nccc(-c2csc(-c3c(F)c(F)c(F)c(F)c3F)c2C(=O)O)n1	-7.11772	-2.5519
1162	N#CC=Cc1ccnc(-c2cc3c(s2)-c2sc(-c4ccnc(C(=O)O)n4)cc2C32SCCS2)n1	-5.87116	-3.14263
1163	N#CC(C#N)=C1c2ccsc2-c2sc(-c3ncc(-c4ncc(C5COc6nsnc6O5)nn4)cn3)cc21	-6.26365	-3.78634
1164	Fc1cc(-c2ccnc(-c3c(F)c(F)c(C4COc5nsnc5O4)c(F)c3F)n2)nc(C#N)c1C#N	-6.87561	-3.35027
1165	CN1C(=O)C2=C(c3nc4ccc(C5COc6nsnc6O5)cc4o3)N(C)C(=O)C2=C1c1ccc2ncoc2c1	-5.67093	-3.27621
1166	CN1C(=O)C(=C2C(=O)N(C)c3cc(-c4ncc(C(F)(F)F)cn4)ccc32)c2ccc(-c3ccnc(C(F)(F)F)n3)cc21	-6.14646	-3.55591
1167	Cn1c(=O)c2cc(-c3onc(-n4ccccc4=O)c3C(=O)O)c3c(=O)n(C)c(=O)c4cc(-c5csc(C6COc7cscc7S6)c5C(=O)O)c(c1=O)c2c43	-5.94528	-3.9237
1168	Fc1c(F)c(-c2ncnc(-c3nc4ccccc4o3)n2)c(F)c(F)c1-c1ncnc(-c2nc3ccccc3s2)n1	-6.83662	-2.99985
1169	Cc1oc(=O)c2ccccc2c1-c1nc(F)c(-c2ncnc(-c3c(F)ccc4nsnc34)n2)c2nsnc12	-6.45314	-3.32997
1170	CN1C(=O)C(=Cc2csc(-c3ccc(C(=O)c4cocc4-c4scc5c4OCCS5)s3)c2C#N)C(=O)N(C)C1=O	-5.86597	-3.21599
1171	Cc1oc2ccccc2c(=O)c1-c1nccc(-c2ccc(C(=O)c3ccoc3)s2)n1	-6.50852	-2.62008
1172	C(=Cc1ccncn1)c1ccsc1C(=O)c1cocc1-c1c(F)ccc2nsnc12	-6.17365	-2.87136
1173	CN1C(=O)C(=Cc2scc(C3=C4C(=O)N(C)C(c5c(F)ccc6nsnc56)=C4C(=O)N3C)c2C(=O)O)C(=O)N(C)C1=O	-5.52913	-3.36409
1174	Cc1nc2csc(-c3ncnc(-c4cc5ccn6c7ccc(C8COc9nsnc9O8)cc7sc(c4)c56)n3)nc2c1	-5.56565	-2.58114
1175	FC1=NC2C=CC=C(c3ncnc(-c4sc5ccc(C#N)cc5c4C(F)(F)F)n3)C2N=C1F	-6.92969	-3.17473
1176	C[Si]1(C)c2cc(-c3cnc(C(F)(F)F)nn3)sc2-c2sc(-c3ncc(C(F)(F)F)nn3)cc21	-6.15807	-3.29295
1177	O=C(O)c1cnoc1-c1ccnc(-c2scc(C3COc4nsnc4O3)c2C(=O)O)n1	-6.61752	-3.34583
1178	CN1C(=O)C(=Cc2cnc(-c3ccc(C(=O)c4cocc4-c4cc(F)cc5nsnc45)s3)nc2)C(=O)N(C)C1=O	-6.59461	-3.3188
1179	C=Cc1ccnc(C#N)n1	-6.98278	-3.29976
1180	Fc1c(F)c(F)c(-c2nc3ccc(-c4ncccn4)cc3o2)c(F)c1F	-6.48355	-2.42359
1181	N#Cc1oc(=O)c2ccccc2c1C1=CC(=C(C#N)C#N)C=C(c2ccnc(C3=CC(=C(C#N)C#N)C=CS3)n2)S1	-6.51949	-3.82761
1182	CN1C(=O)C2=C(c3ncc(C=c4c5cccc6cccc(c65)n4C)nn3)N(C)C(=O)C2=C1c1ncccn1	-5.1548	-3.13802
1183	Cc1oc(=O)c2ccccc2c1-c1cocc1C(=O)c1sccc1-c1cnc(-c2c(C#N)csc2C#N)nc1	-6.17424	-2.87375
1184	O=C(O)c1c(-c2ncccn2)noc1C(=C(c1c(F)c(F)c(-n2ccccc2=O)c2nsnc12)c1cccs1)c1cccs1	-5.79646	-2.80319
1185	CN1C(=O)C(=Cc2cnc(-c3cc(F)cc4nsnc34)nc2)C(c2ccccc2)(c2ccccc2)c2ccccc21	-5.85188	-3.03483
1186	O=C1c2csc(-c3ccnc(-c4sc(-c5nc(C#N)c(C#N)n5C)c5nc(C)c(C)nc45)n3)c2nc1C	-6.1436	-3.21018
1187	N#CC(C#N)=C1OC(c2ccccc2)(c2ccccc2)C(c2ccccc2)(c2ccccc2)C(=O)N(C)C1=O	-6.3774	-3.59555
1188	O=C(O)c1ccc(C(=O)c2cocc2C(=O)c2cccs2)c2c1OCCS2	-6.16381	-2.4603
1189	Fc1sc2nc3sccc3c(-c3ncnc(-c4sccc4C(=O)O)n3)c2c1F	-6.22578	-2.78214
1190	CN1C(=Cc2nccc(C=Cc3ncc(-c4sc(C#N)cc4C#N)cn3)n2)C(c2ccccc2)(c2ccccc2)c2ccccc21	-5.38778	-3.28092
1191	Cc1oc(=O)c2ccccc2c1C1=CC=C(c2nccc(C3=CC=CC4N=C(F)C(F)=NC34)n2)C(=O)N(C)C1=O	-6.53748	-3.04563
1192	CC1(C)OC(=C(C#N)C#N)C(C#N)=C1c1sc(-c2sc3ccc(C#N)cc3c2-c2scc3c2OCCS3)c2c1C(=O)c1c(C(F)(F)F)sc(C(F)(F)F)c1C2=O	-6.61478	-3.87516
1193	Nc1ccc(-c2ncc(-c3ccc(C(=O)c4ccoc4-c4cnc(-c5ccc(N)cc5)nc4)s3)nc2)cc1	-5.30071	-2.6718
1194	N#Cc1cnc(C=c2ccc(=c3ccc(=Cc4nccc(C#N)n4)s3)s2)nc1	-5.56245	-3.63899
1195	c1nc(-c2ccnc(-c3nc4ccccc4[nH]3)n2)nc(-c2cnc(-c3ccnc(-c4nc5ccccc5[nH]4)n3)nn2)n1	-6.2439	-3.37275
1196	O=C(c1cccs1)c1ccoc1C(=O)O	-6.63991	-2.33269
1197	N#CC(C#N)=C1c2cc(-c3nccc(-c4ccncn4)n3)sc2-c2sc(-c3ccnc(-c4cc5c(s4)-c4sccc4C5=C(C#N)C#N)n3)cc21	-6.04919	-3.99862
1198	Cn1c(=O)c2cc(-c3cnc(-c4ccc(N)cc4)nn3)c3c(=O)n(C)c(=O)c4cc(-c5ccc6c(c5)sc5cccc7ccn6c75)c(c1=O)c2c43	-5.18826	-3.64324
1199	CN1C=C2C(=O)N(C)C(c3sc(C=C4C(=O)N(C)C(=O)N(C)C4=O)c4nc(C)c(C)nc34)=C2C1=O	-5.53332	-3.58999
1200	C=Cc1ccnc(-c2sc3ccc(C#N)cc3c2-c2cnc(C=C3C(=O)N(C)C(=O)N(C)C3=O)nc2)n1	-6.57054	-3.03166
1201	O=C(O)c1csc(-c2csc(-c3sccc3C(=O)O)c2C(=O)O)c1C(=O)O	-6.40884	-2.45847
1202	Cc1oc(=O)c2ccccc2c1C1=CC(=C(C#N)C#N)C=C(c2ncc(C3=CC(=C(C#N)C#N)C=CS3)cn2)O1	-6.51911	-3.94879
1203	O=C(O)c1ccc(C(=O)c2ccoc2-c2c(F)c(F)cc3nsnc23)s1	-6.45017	-3.11864
1204	O=C(O)c1ccc(C(=O)c2ccoc2-c2ccc3c(c2)sc2cccc4ccn3c42)s1	-5.25708	-2.66921
1205	c1ccc2c(c1)sc1cc(-c3nccc(-c4cnc(C5COc6cscc6S5)nn4)n3)cc3ccn2c31	-5.49064	-2.73164
1206	C[Si]1(C)C=C2OCCOC2=C1c1ncc(-c2nccc(C3COc4nsnc4O3)n2)cn1	-5.68831	-2.30556
1207	O=C(O)c1c(-c2ncncn2)noc1-c1ccnc(-c2onc(N3C(=O)c4ccccc4C3=O)c2C(=O)O)n1	-7.25957	-2.99745
1208	Fc1nc(-c2nccc(C=Cc3ccncn3)n2)c2nsnc2c1C1COc2nsnc2O1	-6.5255	-3.41131
1209	C[Si]1(C)c2cc(-c3nccc(-c4ccncn4)n3)sc2-c2sc(-c3nccc(-c4ccc(N)cc4)n3)cc21	-5.37299	-2.29849
1210	O=C(c1ccc(-c2occc2C(=O)c2ccc(C3COc4nsnc4O3)s2)s1)c1cocc1-c1scc2c1OCCS2	-5.82397	-2.71849
1211	CN1C(=O)C(=C[Si]2(c3ncc(-c4c(F)ccc5nsnc45)cn3)C3N=C(F)C(F)=NC23)C(=O)N(C)C1=O	-5.9254	-3.17551
1212	O=c1ccccn1-c1ncc(-c2sc3c(sc4c(F)c(-c5cnc(-n6ccccc6=O)nn5)sc43)c2F)cn1	-5.92453	-3.05355
1213	CN1C(=O)C(=CC2=CC(=C(C#N)C#N)C=C(C3=C4C(=O)N(C)C(C#N)=C4C(=O)N3C)c3c2SCCO3)C(=O)N(C)C1=O	-6.25962	-3.69974
1214	N#Cc1sc(-c2nccc(-c3sc4c(sc5c(F)csc54)c3F)n2)c(C#N)c1C1COc2nsnc2O1	-6.42484	-3.30162
1215	C(=Cc1ncc(-c2ccnc(C3COc4nsnc4O3)n2)cn1)c1ccnc(-c2ccc3nsnc3c2)n1	-6.47421	-3.1516
1216	Fc1c(F)c(-c2ncnc(-c3nc4ccsc4s3)n2)c(F)c(F)c1-c1nccc(-c2nc3ccsc3s2)n1	-6.54026	-2.73086
1217	Cc1oc2ccccc2c(=O)c1-c1nccc(C(=Cc2ccc(C(=O)O)cc2)c2ccc(C(=O)O)cc2)n1	-6.38513	-2.53248
1218	O=C(O)c1c(-c2c(C#N)sc(-c3ccc(N)cc3)c2C#N)c(C#N)c1-c1ccc(N)cc1	-5.75732	-2.42968
1219	c1cc(-c2sc(-c3ncnc(-c4nc5ccsc5s4)n3)c3c2OCCS3)nc(-c2ccc3ncoc3c2)n1	-6.065	-2.70003
1220	O=C(O)c1sc(-c2cc(F)c(-c3sc(C(=O)O)c4c3SCCO4)c3nsnc23)c2c1SCCS2	-5.81095	-3.17772
1221	O=C1Nc2cc(-c3nccnn3)ccc2C1=c1ccc(=c2ccc(=C3C(=O)Nc4cc(-c5ccncn5)ccc43)s2)s1	-5.40988	-3.78153
1222	N#Cc1c(-c2csc(C(=O)c3coc(-c4cc5sccc5s4)n3)c2C(=O)O)cn1	-6.16692	-2.8185
1223	O=C(O)c1cscc1-c1ccnc(-c2scc(C(=O)O)c2C(=O)O)n1	-6.61996	-2.37468
1224	O=C(O)c1c(-c2nccnn2)csc1-c1ccnc(-c2sccc2C(=O)O)n1	-6.68136	-2.5598
1225	N#Cc1c(F)c(F)c(C(=C(c2cccs2)c2c(F)c(F)c(C#N)c(F)c2F)c2cccs2)c2nsnc12	-6.08313	-3.66119
1226	CN1C(=O)C(=Cc2c(F)c(F)c(-c3sc4ccc(C#N)cc4c3-c3c(F)ccc4nsnc34)c3nsnc23)C(=O)N(C)C1=O	-6.53983	-3.52841
1227	c1cc(-c2c3c(cc4cscc24)N=S=N3)ncc1-c1c2c(cc3cscc13)N=S=N2	-5.30399	-3.55084
1228	O=C(O)c1conc1-c1ncnc(-c2ccc3nc(C4COc5nsnc5O4)oc3c2)n1	-6.82407	-2.76469
1229	O=c1ccccn1C=Cc1sc2nc3sccc3c(-c3cnc(-c4nc5ccccc5o4)nc3)c2c1F	-6.08903	-2.62859
1230	O=C(c1cocc1C=Cc1ccnc(-n2ccccc2=O)n1)c1sccc1-c1ncnc(-c2ccsc2C(=O)c2ccoc2)n1	-6.0771	-2.70559
1231	O=C(c1cccs1)c1cocc1-c1csc(C2COc3nsnc3O2)c1C(=O)O	-6.46075	-2.49721
1232	N#Cc1nccc(-c2ccc(C(=O)c3cocc3-c3ccc4nc(C=C5C(=O)N(C)C(=O)N(C)C5=O)oc4c3)s2)n1	-6.78099	-3.46286
1233	CN1C(=O)C(=CC2=CC=C(c3ncc(-c4c(F)c(F)cc(F)c4F)sc4ccc(C#N)cc34)nn2)C(=O)N(C)C1=O	-6.40111	-3.4733
1234	Fc1cc(-c2ncnc(-c3nc4ccsc4s3)n2)c2nsnc2c1-c1nccc(-c2nc3ccsc3s2)n1	-6.38578	-3.18131
1235	Cc1nc2csc(-c3ccnc(C(=Cc4c(F)c(F)c(F)c(F)c4F)c4nsnc34)n2)n1	-6.07198	-3.17105
1236	Nc1ccc(-c2cnc(-c3cc(F)c(-c4ncc(-c5ccc(N)cc5)nn4)c4nsnc34)nc2)cc1	-5.40598	-2.61066
1237	CN1C(=O)C2=C(c3ccnc(C4COc5cscc5S4)n3)N(C)C(=O)C2=C1c1ccc2c(c1)sc1cccc3ccn2c31	-5.37252	-3.29342
1238	N#CC(C#N)=C1C=C(c2ncc(-c3cc4cc5c(F)c(F)sc5nc4s3)cn2)SC(C2COc3nsnc3O2)=C1	-6.36469	-3.64586
1239	O=C(c1ccc(-c2ccncn2)s1)c1cocc1-c1c(F)c(F)c(C2COc3nsnc3O2)c(F)c1F	-6.63245	-2.85892
1240	CN1C(=O)C(=CC2=CC=C(c3cocc3C(=O)c3ccc(-c4nocc4C(=O)O)s3)C=C3OCCOC3=C2)C(=O)N(C)C1=O	-5.85643	-3.16027
1241	N#Cc1csc(C#N)c1-c1cocc1C(=O)c1ccc(-c2c(C#N)sc(-c3c(F)c(F)c(F)c(F)c3F)c2C(=O)O)s1	-7.06588	-3.08403
1242	Fc1c(-c2ncc(-n3ccccc3=O)nn2)sc2sc3sc(-c4ncc(-n5ccccc5=O)cn4)c(C#N)c3c12	-6.24126	-2.79082
1243	Cn1c(=O)c2c(-c3c(F)c(F)cc(F)c3F)c3c4cccc5cccc(c3c(-c3nc6ccccc6o3)c2c1=O)c54	-6.40386	-2.99014
1244	Fc1cc(F)c(F)c(-c2ncnc(-c3cc4c(s3)-c3sccc3[Si]4(c3ccccc3)c3ccccc3)n2)n1	-5.75701	-2.59284
1245	N#CC(C#N)=C1C=C(c2cncnc2)OC(c2ccc(C(=O)c3cocc3C3=CC(=C(C#N)C#N)C=CO3)s2)=C1	-6.46246	-3.63463
1246	CN1C(=O)C2=C(c3nc4ccc(C5COc6nsnc6O5)cc4o3)N(C)C(=O)C2=C1c1sc(C#N)cc1C#N	-6.06964	-3.88559
1247	C[Si]1(C)C(C#N)=C2OCCOC2=C1c1ccnc(C2=C3OCCOC3=C(c3ncncn3)[Si]2(C)C)n1	-5.74099	-2.72065
1248	C[Si]1(C)c2cc(-c3cnc(-c4ccnc(C5COc6nsnc6O5)n4)nc3)sc2-c2sc(C3COc4nsnc4O3)cc21	-5.96559	-2.92713
1249	O=C(c1cccs1)c1cocc1-c1cocc1C(=O)c1ccc(-c2cscc2C(=O)O)s1	-6.08891	-2.13878
1250	N#CC(C#N)=C1C(=CC=C2Oc3ccccc3N2c2cnc(-c3nccc(-c4cncnn4)n3)nn2)C(=O)c2ccccc21	-6.00271	-3.31418
1251	O=c1ccccn1C=Cc1ccnc(-c2ccnc(-c3nccc(C4COc5nsnc5O4)n3)n2)n1	-6.30552	-2.56464
1252	C=Cc1ccnc(-c2sc3ccc(C#N)cc3c2C=C2Oc3ccccc3N2C)n1	-5.07653	-2.10256
1253	O=C(O)c1c(C=Cc2ccnc(-c3csc(-c4ccncn4)c3C(=O)O)n2)noc1-c1ccncn1	-6.58564	-3.02594
1254	N#Cc1csc2sc3sc(-c4ncc(-c5nccnn5)cn4)c(C#N)c3c12	-6.55733	-3.09317
1255	CN1C(=O)C2=C(c3ncc(-c4ccc5c(c4)sc4cccc6ccn5c64)cn3)N(C)C(=O)C2=C1C=Cc1ccncn1	-5.20906	-3.34276
1256	Cc1oc2ccccc2c(=O)c1-c1ccnc(-c2sc3ccc(C#N)cc3c2-c2ccncn2)n1	-6.48704	-2.57436
1257	CN1C(=O)C2=C(c3sc(C#N)cc3C#N)N(C)C(=O)C2=C1c1cc(F)cc2nsnc12	-6.00837	-3.77071
1258	O=C(O)c1c(-c2nccc(-c3ccncn3)n2)csc1-c1cnc(-c2ccncn2)nc1	-6.84952	-3.04839
1259	C(=Cc1ncc(-c2nc3sccc3s2)cn1)c1ccnc(-c2ncc(-c3nc4ccsc4s3)cn2)n1	-6.09335	-2.81916
1260	Cn1c(=O)c2c(C(=O)O)c3c4cccc5c(C#N)ccc(c3c(-c3csc(-c6ccc(N)cc6)c3C(=O)O)c2c1=O)c54	-5.70197	-3.22246
1261	N#Cc1ccc2sc(-c3ncc(C#N)nn3)c(-c3cc4c(=O)[nH]c(=O)c5ccc6c(=O)[nH]c(=O)c3c6c54)c2c1	-7.11177	-4.00281
1262	Fc1csc2c1sc1c(F)c(-c3ncnc(C(F)(F)F)n3)sc12	-6.48901	-3.00167
1263	CN1C(=O)C(=Cc2nccc(-c3ccnc(-c4nccc(C=Cc5ccncn5)n4)n3)n2)C(=O)N(C)C1=O	-6.79645	-2.9572
1264	N#CC(C#N)=C1C=C(c2sc3ccc(C#N)cc3c2-c2ncccn2)OC(C2COc3nsnc3O2)=C1	-6.69929	-3.38705
1265	Cc1nc2c(-c3nccc(C=Cc4ncc(C#N)s4)n3)sc(C3COc4nsnc4O3)c2nc1C	-6.31249	-3.16716
1266	O=C(n1ccnc1)n1cncc1-c1c(F)c(F)c(-c2cocc2C(=O)c2cccs2)c(F)c1F	-6.65786	-2.53139
1267	c1cc2nsnc2cc1-c1ncc(-c2c(F)c(F)c(-c3cnc(-c4c(F)c(F)c(C(=O)O)c(F)c4F)nn3)c3nsnc23)c2nsnc12	-6.71327	-3.74208
1268	N#Cc1cc(C#N)c(-c2ccnc(-c3nccnn3)n2)c(C#N)c1C(=O)O	-7.05306	-3.21023
1269	O=C(c1ccoc1)c1sccc1-c1ncnc(-c2csc(C3COc4cscc4S3)c2C(=O)O)n1	-5.80841	-2.62839
1270	N#Cc1ccc2sc(-c3c4ccsc4nc4sc(F)c(F)c34)c([Si]3(C#N)c4ccsc4-c4sccc43)c2c1	-6.04286	-2.55014
1271	N#Cc1cc(C#N)c(-c2nccc(C3=CC=C(C#N)C4N=C(F)C(F)=NC34)n2)c2nsnc12	-6.87949	-3.99178
1272	CN1C(=O)C2=C(c3cc4c(-c5nc6ccccc6o5)c5c(F)c(F)sc5nc4s3)N(C)C(=O)C2=C1c1cc2cc(C#N)ccc2s1	-5.56885	-3.41042
1273	N#Cc1csc(-c2ccc3c(c2)sc2cc(-c4sc(C#N)c5nc(C)c(C)nc45)cn3)cc21	-6.15169	-3.41571
1274	N#Cc1ccc(C(=O)c2ccoc2-c2cocc2C(=O)c2sccc2C2=CC=C(C#N)C3N=C(F)C(F)=NC23)s1	-6.45127	-3.04231
1275	Fc1c(F)c(-c2ccncn2)c2nsnc2c1-c1ccnc(-c2c(F)cc(-c3ccncn3)c3nsnc23)n1	-6.38105	-3.39653
1276	CN1C(=O)C2=C(c3nccc(-c4ccc5c(c4)sc4cccc6ccn5c64)n3)N(C)C(=O)C2=C1C=Cc1ccncn1	-5.23884	-3.2012
1277	C(c1ccnc(-c2cnc(C3COc4cscc4S3)nn2)n1)c1cnc(C2COc3cscc3S2)nc1	-5.71734	-2.98246
1278	N#CC(C#N)=C1C=C(c2cnc(-c3nc4ccccc4[nH]3)nc2)OC(C2COc3nsnc3O2)=C1	-6.57706	-3.64609
1279	c1ccc2oc(-c3ncncn3)nc2c1	-6.85721	-2.84805
1280	N#Cc1cnc(C=c2ccc(=c3ccc(=Cc4nccc(-c5ccc(N)cc5)n4)s3)s2)s1	-5.11166	-3.31552
1281	O=C1c2csc(-c3ccnc(-c4occc4C(=O)c4ccc(C=C5C(=O)N(C)C(=O)N(C)C5=O)s4)n3)c2nc1C	-6.44367	-3.30821
1282	O=C(O)c1nccc(C=Cc2cc3c(s2)-c2sc(C4COc5nsnc5O4)cc2C32SCCS2)n1	-5.76694	-3.02026
1283	Cn1c(=O)c2c(-c3ccnc(C4COc5nsnc5O4)n3)c3c4cccc5cccc(c3c(-c3oncc3C(=O)O)c2c1=O)c54	-6.44257	-3.01327
1284	O=C(c1ccc(C=Cc2ccnc(C(F)(F)F)n2)s1)c1ccoc1C(F)(F)F	-6.77015	-3.278
1285	O=C(O)c1cscc1-c1ncc(-c2c(F)c(F)cc(F)c2F)nc1	-6.65028	-2.38765
1286	Cn1c(-c2cnc(-c3sc(-c4ncc(-c5nc(C#N)c(C#N)n5C)nc4)c4c3SCCS4)cn2)nc(C#N)c1C#N	-6.29595	-3.35467
1287	N#Cc1cocc1C(=O)c1ccc(-c2nccc(C=Cc3ccncn3)n2)s1	-6.78126	-2.99443
1288	CN1C(=O)C(=Cc2sc(-c3ccnc(-c4scc5c4SCCO5)n3)c3c2OCCS3)C(=O)N(C)C1=O	-5.69828	-2.99171
1289	CN1C(=O)C(=Cc2cc3c(s2)-c2sc(-c4ncc(C=Cc5ccncn5)cn4)cc2C32SCCS2)C(=O)N(C)C1=O	-5.79348	-3.30192
1290	c1cc(-c2nccc(-c3ncc(-c4nc5ccsc5s4)nn3)n2)ncn1	-6.49404	-3.10952
1291	CN1C(=O)C(=Cc2c(F)cc(-c3cocc3C(=O)c3ccc(-c4nocc4C(=O)O)s3)c(F)c2F)C(=O)N(C)C1=O	-6.74027	-3.2292
1292	C[Si]1(C)C(c2c(F)ccc3nsnc23)=C2OCCOC2=C1c1cc2c(s1)-c1sccc1C21OCCO1	-4.86479	-2.55918
1293	N#CC(C#N)=C1C=C(c2oncc2C(=O)O)SC(c2cscc2C(=O)O)=C1	-6.29421	-3.53753
1294	N#CC(C#N)=C1C=C(C=Cc2ccncn2)OC(c2sc3c(sc4c(F)csc43)c2F)=C1	-6.2955	-3.48406
1295	O=c1ccccn1-c1ncc(-c2sc(C3COc4nsnc4O3)c3c2SCCO3)cn1	-5.97741	-2.40215
1296	Fc1cc(-c2ncc(-c3cc(F)c(-c4ccncn4)c4nsnc34)cn2)c2nsnc2c1-c1ccncn1	-6.58138	-3.48941
1297	CN1C(=Cc2csc3ccc(C#N)cc23)C(c2ccccc2)(c2ccccc2)c2ccccc21	-5.08423	-1.79917
1298	O=C(O)c1c(-c2c3c(cc4cscc24)N=S=N3)noc1-c1ccc2c(c1)N(C)C(=O)C2=C1C(=O)N(C)c2ccccc21	-5.70604	-3.6266
1299	Cn1c(=O)c2c(C3=CC(=C(C#N)C#N)C=CS3)c3c4ccc(C#N)c5cccc(c3c(-c3sc(C#N)cc3C#N)c2c1=O)c54	-6.53348	-3.94144
1300	Cc1nc2csc(-c3ncnc(C#N)n3)c2nc1C	-6.79473	-3.17657
1301	N#Cc1ccc2sc(-c3ncccn3)c(-c3sc(C4COc5cscc5S4)c4c3OCCS4)c2c1	-5.76959	-2.39247
1302	CN1C(=O)C(=Cc2cnc(C3=CC(=C(C#N)C#N)C=C(c4ccccc4)O3)nc2)SC(c2ccncn2)=C1	-6.36085	-3.75498
1303	N#Cc1ccc2sc(-c3ncnc(-c4ncncn4)n3)c(-c3nccc(-c4ccncn4)n3)c2c1	-6.74321	-3.07049
1304	Cc1nc2c(-c3cnc(C4COc5nsnc5O4)nn3)sc(-c3ncc(C4COc5nsnc5O4)nn3)c2C(=O)c2c(C(F)(F)F)sc(C(F)(F)F)c21	-6.60913	-3.25162
1305	Fc1c(F)c(-c2scc3c2OCCS3)c2nsnc2c1-c1scc2c1SCCO2	-5.49403	-2.75293
1306	CN1C(=O)C(=Cc2scc(-c3ccc(C(=O)c4cocc4-c4c(F)c(F)cc(F)c4F)s3)c2C(=O)O)C(=O)N(C)C1=O	-6.49166	-3.49796
1307	N#CC=c1ccc(=c2ccc(=Cc3ncnc(-c4ccc5c(c4)sc4cccc6ccn5c64)n3)s2)s1	-5.24408	-3.59022
1308	C(=CC1COc2nsnc2O1)c1ccnc(-c2nccc(-c3nc4ccccc4[nH]3)n2)n1	-6.25924	-2.57873
1309	O=C1Nc2cc(-c3ccnc(-c4nc5ccsc5s4)n3)ccc2C1=c1ccc(=c2ccc(=C3C(=O)Nc4cc(-c5cncnc5)ccc43)s2)s1	-5.48679	-3.74403
1310	C[Si]1(C)c2cc(C#N)sc2-c2sc(-c3cnc(-c4cc5cc6c(F)c(F)sc6nc5s4)nc3)cc21	-5.87473	-3.00785
1311	C=Cc1ccnc(-c2cnc(-c3ncccn3)nc2)n1	-6.29873	-2.43876
1312	CN1C(=O)C(=Cc2nccc(C=Cc3nccc(-c4scc(C#N)c4C(=O)O)n3)n2)C(=O)N(C)C1=O	-7.09809	-3.1213
1313	Fc1nc(-c2ncnc(-c3ccncn3)n2)c2nsnc2c1-c1cnc(-c2ccncn2)nn1	-6.96412	-3.90676
1314	CN1C(=O)C(=Cc2ncnc(-c3ccc4nc(-c5nc6ccccc6o5)oc4c3)n2)C(=O)N(C)C1=O	-6.77748	-3.02139
1315	O=C(O)c1ccc(C(=O)c2cocc2-c2ncc(C3COc4nsnc4O3)nn2)s1	-6.83703	-2.87452
1316	O=C(c1cocc1-c1ccncn1)c1sccc1-c1cncnc1	-6.74455	-2.46271
1317	O=C(c1ccoc1)c1sccc1-c1ccnc(-c2c(F)cc(C3COc4nsnc4O3)c3nsnc23)n1	-6.56187	-2.99058
1318	N#Cc1nccc(C=Cc2ccc(C(=O)c3cocc3C=Cc3ccncn3)s2)n1	-6.45121	-3.2872
1319	N#Cc1cnc(-c2sc(-c3ncc(-c4scc5c4SCCO5)cn3)c3c2SCCS3)s1	-5.6517	-2.7474
1320	N#Cc1ccc2sc(-c3cc(F)cc4nsnc34)c(-c3c(F)nc(-c4ccncn4)c4nsnc34)c2c1	-6.44436	-3.49644
1321	Cn1c(-c2ccc(C(=O)c3ccoc3-c3cncnc3)s2)nc(C#N)c1C#N	-6.69811	-3.22714
1322	N#Cc1ccc2sc(-c3cnc(C(=O)c4ccoc4)s3)c(C#N)c2c1	-6.7926	-3.2507
1323	N#Cc1ccc2sc(-c3ncccn3)c(-c3ncc(-c4ccc(N)cc4)nn3)c2c1	-5.74794	-2.49674
1324	O=C(c1ccc(C2COc3nsnc3O2)s1)c1ccoc1-c1ncnc(C2COc3nsnc3O2)n1	-6.47991	-2.9431
1325	N#Cc1ccc2sc(-c3cc(F)cc4nsnc34)c(-c3cnc(-c4c(F)ccc5nsnc45)nc3)c2c1	-6.52053	-3.13847
1326	Cc1oc2ccccc2c(=O)c1-c1nc2ccc(-c3c(-c4c(F)c(F)cc(F)c4F)sc4ccc(C#N)cc34)c2c1	-6.33173	-2.24424
1327	O=C(c1cccs1)c1ccoc1-c1nccnn1	-6.49456	-2.59449
1328	Fc1cc2nsnc2c(-c2cnc(-c3sc(C4COc5cscc5S4)c4c3SCCO4)nc2)c1F	-5.61003	-3.02782
1329	Fc1cc(-c2cnc(-c3cc4c(s3)-c3sc(C5COc6nsnc6O5)cc3C43SCCS3)nc2)ncn1	-5.73023	-2.86465
1330	CN1C(=O)C2=C(c3cnc([SiH]4C=C5OCCOC5=C4)nc3)N(C)C(=O)C2=C1c1cnc(C2COc3nsnc3O2)nc1	-5.78216	-3.50946
1331	N#Cc1occc1C(=O)c1ccc(-c2cc3c(s2)-c2sccc2C32SCCS2)s1	-5.40543	-2.79934
1332	N#Cc1ccc(C(=O)c2cocc2C(=O)c2cccs2)s1	-7.04676	-2.94315
1333	O=C(c1cccs1)c1ccoc1-c1ncc(C=Cc2ccnc(C3COc4cscc4S3)n2)cn1	-5.67366	-2.92445
1334	Fc1sc2nc3sc(C4COc5nsnc5O4)cc3c(-c3nc4ccsc4s3)c2c1F	-6.08472	-2.66939
1335	c1nc(-c2ncnc(C3COc4nsnc4O3)n2)ncc1-c1ncnc(C2COc3nsnc3O2)n1	-6.51417	-3.52856
1336	Fc1c(-c2ccnc(-c3cncnn3)n2)sc2c1sc1c(F)c(-c3ncnc(-c4ccncn4)n3)sc12	-6.44596	-3.10825
1337	CC1(C)SC(=C(C#N)C#N)C(C#N)=C1c1nccc(-c2ccc3c(c2)sc2cccc4ccn3c42)n1	-5.4193	-3.87404
1338	c1cc(-c2c3c(cc4cscc24)N=S=N3)nc(-c2ncc(C3CSc4cscc4S3)nn2)n1	-5.56139	-3.50588
1339	C[Si]1(C)C(c2ncc(-c3nocc3C(=O)O)cn2)=C2OCCOC2=C1C1COc2nsnc2O1	-5.84991	-2.40068
1340	CN1C(=Cc2sc(C#N)c(-c3sc4ccc(C#N)cc4c3[SiH]3C=C4OCCOC4=C3)c2C(=O)O)C(=O)N(C)C1=O	-6.24329	-3.26767
1341	N#Cc1c(-c2scc3c2SCCO3)sc2sc3sc(-c4scc5c4SCCS5)c(C#N)c3c12	-5.78266	-2.12869
1342	Fc1c(-c2ncnc(-c3nc4ccccc4[nH]3)n2)sc2c1sc1c(F)c(-c3ncnc(-c4cncnn4)n3)sc12	-6.4163	-3.23465
1343	O=C(O)c1c(-c2nccc(-c3cscc3C(=O)O)n2)noc1-c1nccc(C2COc3nsnc3O2)n1	-6.84753	-2.3645
1344	Cc1oc2ccccc2c(=O)c1-c1cocc1C(=O)c1sccc1-c1cnc(C2COc3nsnc3O2)nc1	-6.2385	-2.35952
1345	O=C(c1ccc(C2COc3nsnc3O2)s1)c1ccoc1-c1ncnc(-c2nccnn2)n1	-6.62716	-2.83969
1346	Cc1oc2ccccc2c(=O)c1C1=CC=C(c2ncc(C3=CC=CC4N=C(F)C(F)=NC34)cn2)C2N=C(F)C(F)=NC12	-5.97102	-2.68618
1347	c1ncnc(-c2ccc3nc(-c4ncnc(C5COc6nsnc6O5)n4)oc3c2)n1	-6.6904	-3.36884
1348	CN1C(=Cc2ncc(-c3scc(C(=O)c4coc(-c5cc6sccc6s5)n4)c3C(=O)O)nc2)cc1	-5.79023	-2.52991
1349	CN1C(=O)C(=Cc2cc(F)c(-c3cocc3C(=O)c3ccc(-c4nc5ccccc5o4)s3)c(F)c2F)C(=O)N(C)C1=O	-6.44202	-3.20341
1350	O=C(c1ccc(C2CSc3cscc3S2)s1)c1ccoc1C1COc2cscc2S1	-5.54546	-2.69276
1351	O=C(c1ccc(-c2nocc2C(=O)O)s1)c1cocc1-c1scc(-c2nccn2C(=O)n2ccnc2)c1C(=O)O	-6.07762	-2.57172
1352	O=C(c1ccc(-c2noc(-c3ccncn3)c2C(=O)O)s1)c1cocc1-c1cc(F)cc2nsnc12	-6.43817	-3.19158
1353	O=C1Nc2cc(-c3ccnc(-c4nc5ccccc5s4)n3)ccc2C1=c1ccc(=c2ccc(=C3C(=O)Nc4cc(-c5ncnc(-c6nc7ccccc7s6)n5)ccc43)s2)s1	-5.48749	-3.76056
1354	N#Cc1ccc2sc(C3=CC=CC4N=C(F)C(F)=NC34)c(-c3scc(C4COc5nsnc5O4)c3C(=O)O)c2c1	-6.41037	-2.90508
1355	O=C(c1ccoc1)c1ccc(-c2c(F)c(F)c(-c3ccc(N)cc3)c3nsnc23)s1	-5.53893	-3.00813
1356	CN1C(=O)C2=C(C(=O)O)N(C)C(=O)C2=C1C=Cc1ccnc(C2COc3nsnc3O2)n1	-6.12609	-3.89265
1357	N#Cc1ccc2sc(-c3c(F)cc(C4COc5nsnc5O4)c4nsnc34)c(-c3ccc4c(c3)sc3cccc5ccn4c53)c2c1	-5.35552	-3.37195
1358	O=C(c1cccs1)c1ccoc1-c1ncnc(-c2c3c(c(C4COc5nsnc5O4)c4cscc24)N=S=N3)n1	-5.80972	-3.6319
1359	O=c1ccccn1C=Cc1ccnc(-c2ncnc(-c3ccsc3C(=O)c3ccoc3)n2)n1	-6.26427	-2.49362
1360	Nc1ccc(-c2c(F)c(F)c(-c3ccc4nc(-c5ccc(N)cc5)cc4o3)c(F)c2F)cc1	-5.54238	-2.28253
1361	CN1C(=O)C(=Cc2c3cc(-c4ccnc(-c5cc(F)cc6nsnc56)n4)cc3o2)C(=O)N(C)C1=O	-6.38576	-3.60255
1362	N#Cc1ccc2sc(-c3noc(-n4ccccc4=O)c3C(=O)O)c(-c3csc(-n4ccccc4=O)c3C(=O)O)c2c1	-6.2798	-2.36983
1363	O=C(O)c1c(-c2nccc(C=Cc3nc4ccccc4[nH]3)n2)noc1-c1ncc(-c2ccc3c(c2)sc2cc(C4COc5nsnc5O4)cc4ccn3c42)nc1	-5.65784	-3.04757
1364	Nc1ccc(-c2noc(-c3ccc4nc(-c5onc(-c6ccc(N)cc6)c5C(=O)O)oc4c3)c2C(=O)O)c2nsnc12	-5.8752	-2.88916
1365	c1ccc2sc(-c3nccc(-c4ccc5nc(-c6ccnc(-c7ccc8nsnc8c7)n6)oc5c4)n3)nc2c1	-6.54442	-2.9009
1366	Cn1c(=O)c2cc(-c3ncc(-c4ccc(N)cc4)nn3)c3c(=O)n(C)c(=O)c4cc(-c5ncccn5)c(c1=O)c2c43	-5.64722	-3.47136
1367	CN1C(=O)C(=Cc2nccc(-c3sc(C4COc5nsnc5O4)c4c3SCCO4)n2)C(=O)N(C)C1=O	-6.27268	-2.85283
1368	Cn1c(=O)c2c(-c3sc(C#N)c(C4COc5nsnc5O4)c3C#N)c3c4cccc5c(C#N)ccc(c3c(-c3c(C#N)sc(-c6nc7ccccc7s6)c3C#N)c2c1=O)c54	-6.79971	-3.82277
1369	Fc1cc(F)c(F)c(-c2cnc(-c3c(F)c(F)c(-c4c(F)c(F)c(F)c(F)c4F)c4nsnc34)nc2)c1F	-6.91153	-3.16683
1370	O=c1[nH]c(=O)c2cc(-c3nc4ccc(-c5ccncn5)cc4o3)c3c(=O)n(C)c(=O)c4cc(-c5ccc6ncoc6c5)c(c1=O)c2c43	-6.50321	-3.6751
1371	Fc1c(-c2scc(-c3nc4sccc4s3)c2C(=O)O)c2c1OCCS2	-6.00591	-2.37305
1372	C=Cc1ccnc(-c2ccc3c(c2)NC(=O)C3=c2ccc(=c3ccc(=C4C(=O)Nc5cc(C#N)ccc5s4)s3)s2)=C1	-5.4293	-3.783
1373	Cc1nc2c(-c3sc(C#N)c4c3SCCS4)sc(-c3sc(C#N)c4c3SCCO4)c2nc1C	-5.4336	-3.20841
1374	Cn1c(=O)c2c(-c3noc(C#N)c3C(=O)O)c3c4cccc5cccc(c3c(-c3sc(C#N)cc3C#N)c2c1=O)c54	-6.97692	-3.35061
1375	N#CC=Cc1ccnc(-c2cc3c(s2)-c2sc(C=Cc4ccnc(C#N)n4)cc2C3=C(C#N)C#N)n1	-6.30336	-4.04936
1376	O=C(O)C(=Cc1ccnc(-c2cc3c(s2)-c2sccc2C32OCCO2)n1)c1ccncn1	-5.40525	-2.65931
1377	Fc1nc(-c2ccnc(-c3nc4sccc4s3)n2)c2nsnc2c1-c1cnc(-c2nc3ccsc3s2)nn1	-6.28634	-3.7286
1378	N#CC(C#N)=C1C=CSC(c2ncnc(C3=CC(=C(C#N)C#N)C=C(C4CSc5cscc5S4)O3)n2)=C1	-6.11931	-3.96435
1379	Cc1c(-c2nccc(-c3sc4ccc(C#N)cc4c3-c3nccc(-c4nc5ncccn5c4C)n3)n2)nc2ncccn12	-6.06974	-2.51377
1380	C[Si]1(C)C(C=Cc2ccnc(-c3ccnc(-c4c5c(cc6cscc46)N=S=N5)n3)n2)C(=O)N(C)C1=O	-5.3457	-3.5082
1381	CN1C(=O)C2=C(C(F)(F)F)N(C)C(=O)C2=C1c1cc(F)c(C(=O)O)c2nsnc12	-6.1459	-3.72588
1382	O=c1ccccn1-c1cnc(C(=Cc2c(F)c(F)c(F)c(F)c2F)c2c(F)c(F)c(F)c(F)c2F)nc1	-6.34705	-2.73331
1383	O=C(O)c1c(C2=CC(=C(C#N)C#N)C=C(c3ccc(C(=O)c4cocc4C4=CC(=C(C#N)C#N)C=CO4)s3)O2)nc2ncccn12	-6.39616	-3.63334
1384	CN1C(=Cc2cc3c(s2)-c2sc(-c4ncc(C=C5Oc6ccccc6N5C)nn4)cc32)C(C)(C)c2ccccc21	-4.75398	-2.44963
1385	CN1C(=O)C(=Cc2c3c(=O)n(C)c(=O)c3c(-c3ccncn3)c3c4cccc5c(C#N)ccc(c23)c54)n1	-7.067	-3.66728
1386	Cn1c(=O)c2c(-c3scc(C#N)c3C(=O)O)c3c4cccc5cccc(c3c(-c3sccc3C(=O)O)c2c1=O)c54	-6.49214	-2.9097
1387	Nc1ccc(-c2c(F)cc(C=Cc3ccncn3)c3nsnc23)cc1	-5.448	-2.91175
1388	N#Cc1sc(-c2ccc(N)cc2)c(C#N)c1-c1csc(-c2c(C#N)sc(-c3ccc(N)cc3)c2C#N)c1C#N	-5.85121	-2.65362
1389	Cn1c(=O)c2c(-c3sc4c(sc5c(F)csc54)c3F)c3c4cccc5c(C#N)ccc(c3c(-c3ccc(N)cc3)c2c1=O)c54	-5.79428	-3.29501
1390	CN1C(=O)C(=Cc2noc(-c3ccnc(C#N)n3)c2C(=O)O)C(c2cocc2C(=O)c2cccs2)=C1	-6.66935	-2.89113
1391	N#CC(C#N)=C1C=C(c2ncc(-c3nc4ccccc4s3)cn2)OC(c2ncc(-c3nc4ccccc4[nH]3)cn2)=C1	-6.18489	-3.38395
1392	Cn1c(=O)c2c(-c3c(C#N)sc(-c4ccncn4)c3C#N)c3c4cccc5cccc(c3c(-c3onc(-c6c(F)c(F)c(F)c(F)c6F)n3)c2c1=O)c54	-6.69578	-3.39739
1393	CN1C(=O)C2=C(C(=O)O)N(C)C(=O)C2=C1c1ccc2c(c1)N(C)C(=O)C2=C1C(=O)N(C)c2ccccc21	-5.84284	-3.63801
1394	O=C(O)c1c(-c2sc(-c3ccncn3)c3c2OCCS3)csc1-c1sc(C(F)(F)F)c2c1SCCO2	-5.88159	-2.13839
1395	Fc1sc2nc3sc(-c4ccnc(-c5cncnn5)n4)cc3cc2c1F	-6.41638	-2.8169
1396	N#Cc1sc(-c2sc3ccc(C#N)cc3c2-c2ccc3c(c2)sc2cccc4ccn3c42)cn1	-5.4001	-3.17277
1397	O=C(c1cocc1C1COc2nsnc2O1)c1sccc1-c1nccc(-c2c3ccsc3nc3sc(F)c(F)c23)n1	-6.24347	-2.64291
1398	N#CC(C#N)=C1C=COC(c2nccc(C3=CC(=C(C#N)C#N)C=C(c4ccc(N)cc4)S3)n2)=C1	-6.12417	-3.5379
1399	C(=Cc1ccncn1)c1cnc(-c2cnc(-c3ncc(-c4nc5sccc5s4)cn3)nc2)nc1	-6.39645	-3.06963
1400	Fc1cc(-c2ccncn2)c2nsnc2c1-c1cnc(-c2c(F)c(F)c(-c3ccncn3)c3nsnc23)nc1	-6.69957	-3.46592
1401	O=C(O)c1c(-c2c(F)cc(C(=O)O)c3nsnc23)csc1-c1cnc(C(F)(F)F)nn1	-7.04798	-3.42843
1402	CN1C(=O)C(=Cc2ccnc(-c3ccnc(-c4ccncn4)n3)n2)C(c2ccccc2)(c2ccccc2)c2ccccc21	-5.67864	-2.93997
1403	O=C(O)c1c(C=Cc2ccncn2)csc1-c1ccnc(-c2ncc(C3COc4nsnc4O3)nn2)n1	-6.50071	-3.03117
1404	O=C(c1cocc1-c1cnc(-c2c(F)ccc3nsnc23)nc1)c1sccc1C1COc2nsnc2O1	-6.39885	-2.80134
1405	O=C(c1ccoc1)c1sccc1-c1ccc(C(=O)c2cocc2-c2c3ccsc3nc3sc(F)c(F)c23)s1	-6.04182	-2.61135
1406	Nc1ccc(-c2ccc3nc(-c4cc(F)c(-c5ccnc(-c6ccc(N)cc6)n5)oc4c3)c3nsnc23)cc1	-5.20977	-2.85114
1407	Cn1c(=O)c2cc(-c3cncnn3)c3c(=O)n(C)c(=O)c4cc(-c5cscc5C(=O)O)c(c1=O)c2c43	-6.67231	-3.76615
1408	O=C(O)c1cocc1C(=O)c1ccc(-c2sc3sc4scc(C#N)c4c3c2C#N)s1	-6.57764	-3.17345
1409	O=C(O)c1c(-c2ncc(-c3nc4sccc4s3)nn2)noc1-c1ncc(-c2nc3sccc3s2)cn1	-6.3125	-2.96322
1410	O=C(c1ccoc1)c1ccc(-c2nccc(-c3sc(C4COc5nsnc5O4)c4c3SCCO4)n2)s1	-6.24308	-2.54448
1411	O=C(O)c1cscc1-c1cnc(-c2csc(-c3c(F)c(F)c(C(F)(F)F)c(F)c3F)c2C(=O)O)cc1	-6.56506	-2.25534
1412	N#Cc1sc(-c2nccc(-c3c(F)c(F)cc(F)c3F)n2)c(F)c1F	-6.88473	-3.10557
1413	c1cnc(-c2cnc(-c3nccnn3)nc2)nn1	-6.39703	-2.94573
1414	Cn1c(=O)c2c(-c3ncc(-c4nc5ccccc5[nH]4)nn3)c3c4cccc5cccc(c3c(-c3nc6sccc6s3)c2c1=O)c54	-6.12731	-2.95486
1415	N#CC(C#N)=C1c2cc(-c3nccc(-c4cc(F)cc5nsnc45)n3)sc2-c2sc(C3COc4nsnc4O3)cc21	-6.31194	-3.89987
1416	CN1C(=O)C(=Cc2cocc2C(=O)c2sccc2C2=C3C(=O)N(C)C(c4ccsc4C(=O)c4cocc4C=C4SC(=S)N(C)C4=O)=C3C(=O)N2C)n1	-5.58354	-3.31309
1417	O=C(O)c1c(-c2ncnc(-c3nccnn3)n2)noc1-c1nccc(-c2nccn2C(=O)n2ccnc2)n1	-6.84187	-3.10981
1418	CN1C(=O)C2=C(c3csc(C4COc5cscc5S4)c3C(=O)O)N(C)C(=O)C2=C1c1nocc1C(=O)O	-5.55205	-2.89421
1419	O=C(O)c1conc1-c1cnc(-c2ccsc2C(=O)c2cocc2C2CSc3cscc3S2)nc1	-5.61301	-2.56448
1420	N#Cc1sc(-c2nccc(-c3cncnn3)n2)c(C#N)c1C1COc2nsnc2O1	-6.71569	-3.56858
1421	N#Cc1ccc2sc(-c3ccc(C(=O)c4ccoc4C4COc5nsnc5O4)s3)c(-c3ccc(C(=O)c4ccoc4)s3)c2c1	-6.3492	-3.03971
1422	N#Cc1ccc2sc(-c3c(F)c(F)cc(F)c3F)c(-c3c(F)c(F)c(-c4ccc5ncoc5c4)c(F)c3F)c2c1	-6.54684	-2.45584
1423	Cn1c(=O)c2c(C3=C4OCCOC4=C[Si]3(C)C)c3c4cccc5cccc(c3c(-c3noc(C=C6Sc7ccccc7S6)c3C(=O)O)c2c1=O)c54	-5.52339	-2.69572
1424	CN1C(=O)c2cccc3c(-c4onc(-c5c(-c6oncc6C(=O)O)sc6ccc(C#N)cc56)c4C(=O)O)ccc(c23)C1=O	-6.64342	-3.30189
1425	CN1C(=Cc2nccc(C=Cc3cnc(-c4c(C#N)csc4C#N)nc3)n2)C(c2ccccc2)(c2ccccc2)c2ccccc21	-5.33213	-3.03245
1426	C=Cc1ccnc(-c2ncnc(-c3cc4ccn5c6ccc(C7COc8nsnc8O7)cc6sc(c3)c45)n2)ncn1	-5.56019	-2.80278
1427	O=C(c1ccoc1)c1ccc(-c2cnc(-c3c4c(c(C5COc6nsnc6O5)c5cscc35)N=S=N4)nc2)s1	-5.62329	-3.64382
1428	O=C(n1ccnc1)n1cncc1-c1nccc(-c2ncc(-c3ccncn3)nn2)n1	-6.6997	-3.3656
1429	c1cnc(-c2sc(-c3nccc(C4COc5nsnc5O4)n3)c3c2OCCS3)nc1	-5.89144	-2.24173
1430	Cc1nc2c(-c3ncnc(-c4ccc5nsnc5c4)n3)sc(C3COc4nsnc4O3)c2nc1C	-6.53562	-3.20301
1431	CN1C(=Cc2cnc(-c3cnc(-c4ncc(C=C5Oc6ccccc6N5C)nn4)nn3)nn2)Sc2ccccc21	-5.29111	-2.35287
1432	N#Cc1ccc2sc(-c3ccnc(C4COc5nsnc5O4)n3)c(-c3oncc3C(=O)O)c2c1	-6.68881	-3.19735
1433	N#Cc1cnc(-c2c(-c3c(C#N)sc(-c4nc5ccsc5s4)c3C#N)nc2)s1	-6.71103	-3.53635
1434	CN1C(=CC2=CC(=C(C#N)C#N)C=C(c3nccc(C=CC#N)n3)S2)C(c2ccccc2)(c2ccccc2)c2ccccc21	-5.5877	-3.22708
1435	Cn1c(=O)c2c(-c3nocc3C(=O)O)c3c4cccc5cccc(c3c(-c3cocc3C(=O)c3cccs3)c2c1=O)c54	-6.19796	-2.76803
1436	Cn1c(=C(C#N)C#N)sc(=Cc2csc(-c3ncc(-c4cscc4C(=O)O)cn3)c2C(=O)O)c1=O	-6.35455	-3.09918
1437	N#Cc1ccc2sc(-c3ncc(C#Cc4sc(C#N)c(F)c4F)cn3)c(-c3ccncn3)c2c1	-6.6088	-3.50214
1438	CN1C(=O)C(=C2C(=O)N(C)c3cc(-c4ncnc(-c5ncccn5)n4)ccc32)c2ccc(-c3ncnc(-c4ccncn4)n3)cc21	-6.03009	-3.35027
1439	CN1C(=O)C(=Cc2sc(C#N)c(-c3cnc(-c4nc5ccsc5s4)nc3)c2C(=O)O)C(=O)N(C)C1=O	-6.65634	-3.42654
1440	c1cc2c(-c3ncc(-c4ccc5nc(-c6cnc(-c7nc8ccccc8o7)nc6)oc5c4)cn3)cc2o1	-6.08201	-3.03348
1441	Fc1ncc2nsnc2c1-c1cc(F)c(-c2ccncn2)c2nsnc12	-6.61688	-3.44665
1442	N#Cc1csc(C#N)c1-c1cnc(-c2c(C#N)sc(-c3nc4ccccc4[nH]3)c2C#N)nn1	-6.67119	-3.52296
1443	N#Cc1ccc2sc(-c3cocc3C(=O)c3sccc3C#Cc3sc(C#N)c(F)c3F)c(C(=O)O)c2c1	-6.49174	-3.24154
1444	N#CC(C#N)=C1C=COC(c2ccc(C(=O)c3cocc3C3=CC(=C(C#N)C#N)C=C(n4ccccc4=O)S3)s2)=C1	-6.29602	-3.86527
1445	Fc1cc(C2COc3nsnc3O2)c2nsnc2c1-c1nccc(-c2c3c(cc4cscc24)N=S=N3)n1	-5.63062	-3.51866
1446	CN1C(=Cc2c(C#N)sc(-c3nccnn3)c2C#N)C(c2ccccc2)(c2ccccc2)c2ccccc21	-5.47852	-3.12877
1447	Cc1nc2c(-c3nccc(-c4nc5ccccc5[nH]4)n3)sc(-c3nccc(-c4nc5sccc5s4)n3)c2nc1C	-5.95067	-2.86304
1448	O=C(c1ccc(-c2csc(C=C3Sc4ccccc4S3)c2C(=O)O)s1)c1cocc1-c1sccc1C(=O)O	-5.34714	-2.08546
1449	Cn1c(=O)c2cc3c4cccc5cccc(c3c(-c3scc(-c6cncn6C(=O)n6ccnc6)c3C(=O)O)c2c1=O)c54	-6.3753	-2.90716
1450	CN1C(=Cc2c(C#N)sc(-c3cc4ccn5c6ccccc6sc(c3)c45)c2C#N)Oc2ccccc21	-5.3169	-2.2924
1451	N#CC(C#N)=C1C=C(c2cocc2C(=O)c2ccc(C3=CC(=C(C#N)C#N)C=CO3)s2)OC(c2nc3ccccc3s2)=C1	-6.36058	-3.73711
1452	Cn1c(-c2ccnc(-c3c4c(=O)n(C)c(=O)c4c(-c4ncccn4)c4c5cccc6c(C#N)ccc(c34)c65)n2)nc(C#N)c1C#N	-6.858	-3.36397
1453	N#Cc1cc2cc(-c3cnc(-c4ccc(C(=O)c5ccoc5)s4)nc3)c(-c3cncnn3)c2c1	-6.50197	-3.15163
1454	C(=CC1COc2nsnc2O1)c1ccnc(-c2ccnc(-c3cc4c(s3)-c3sccc3C43SCCS3)n2)n1	-5.45315	-2.3663
1455	N#CC(C#N)=C1C=C(c2ccc(N)cc2)OC(c2onc(C3=CC(=C(C#N)C#N)C=C(c4ccc(N)cc4)O3)c2C(=O)O)=C1	-6.06731	-3.38039
1456	N#Cc1cnc(-c2sc(-c3ncc(C#N)s3)c3c2SCCO3)c(C#N)c1-c1sccc1C(=O)O	-6.41024	-3.16371
1457	C[Si]1(C)C(c2cnc(-c3nc4ccsc4s3)nc2)=C2OCCOC2=C1c1ncc(-c2nc3ccsc3s2)nn1	-5.62598	-2.86568
1458	N#Cc1occc1C(=O)c1ccc(-c2c3c(c(-c4ccc(C(=O)c5ccoc5)s4)c4cscc24)N=S=N3)s1	-5.57619	-3.85423
1459	O=C(O)c1c(C2=CC=C(c3c(F)c(F)c(C(=O)O)c(F)c3F)C3N=C(F)C(F)=NC23)noc1C(F)(F)F	-6.85429	-2.98621
1460	N#Cc1ncc(-c2scc3c2SCCS3)cn1	-6.23253	-2.60258
1461	CN1C(=O)C(=Cc2c(C#N)sc(-c3ccncn3)c2C#N)C(c2ccccc2)(c2ccccc2)c2ccccc21	-5.68912	-3.35409
1462	N#CC(C#N)=C1C=CSC(c2ncc(-c3c(F)c(F)c(C4COc5nsnc5O4)c4nsnc34)cn2)=C1	-6.29257	-3.85452
1463	N#Cc1cnc(-c2cc3c(s2)-c2sc(-c4ncnc(-c5cc6c(s5)-c5sc(-c7ncc(C#N)s7)cc5C65OCCO5)n4)cc2C32SCCS2)s1	-5.84445	-3.29974
1464	Fc1nc(-c2ncnc(-c3c4ccsc4nc4sc(F)c(F)c34)n2)c2nsnc2c1C1COc2nsnc2O1	-6.26347	-3.79169
1465	O=C(O)c1cscc1-c1csc(-c2ccncn2)c1C(=O)O	-6.62341	-2.49407
1466	C(=Cc1ncc(-c2c3c(c(C4COc5nsnc5O4)c4cscc24)N=S=N3)cn1)c1cncnc1	-5.81823	-3.75259
1467	O=C(c1ccc(-c2sccc2C(=O)O)s1)c1cocc1-c1sc(C2COc3nsnc3O2)c2c1OCCS2	-5.97127	-2.58854
1468	O=C(c1cocc1C(F)(F)F)c1sccc1-c1cc(F)c(C2COc3nsnc3O2)c2nsnc12	-6.44165	-3.19785
1469	Cn1c(-c2cocc2C(=O)c2sccc2-c2cnc(-c3cc4c(s3)-c3sccc3C43OCCO3)nc2)n1	-5.45132	-2.75284
1470	Fc1c(-c2nccc(-c3scc4c3SCCS4)n2)sc2c1sc1c(F)c(C3COc4nsnc4O3)sc12	-5.98788	-2.34624
1471	O=C(c1cocc1-c1ccnc(-c2nc3ccccc3s2)n1)c1sccc1C1COc2nsnc2O1	-6.32713	-2.47805
1472	C(=C1Sc2ccccc2S1)c1ncc(-c2ccc3nc(-c4cnc(C=C5Sc6ccccc6S5)nn4)oc3c2)nn1	-5.57177	-2.67018
1473	N#Cc1ccc2sc(-c3scc4c3OCCS4)c(-c3sc(-c4nc5sccc5s4)c4c3SCCO4)c2c1	-5.45183	-2.15097
1474	O=C(c1cocc1-c1cocc1C(=O)c1cccs1)c1cocc1-c1nccnn1	-6.27268	-2.25451
1475	Fc1nc(-c2ncnc(-c3ccncn3)n2)c2nsnc2c1-c1ccnc(-c2ccncn2)n1	-7.11919	-3.88614
1476	Fc1csc2c1sc1c(F)c(-c3ncnc(-c4cc5c(s4)-c4sc(C6COc7nsnc7O6)cc4C54OCCO4)n3)nc2c1	-5.8711	-2.85237
1477	CN1C(=O)C(=C2C(=O)N(C)c3cc(-c4nccnn4)ccc32)c2ccccc21	-5.783	-3.23221
1478	N#Cc1ccsc1C(=O)c1cocc1-c1c2c(c(-c3ncc(-c4ccc5c(c4)sc4cccc6ccn5c64)cn3)c3nsnc23)nc2ncccn12	-5.37706	-2.88628
1479	N#Cc1cnc(-c2cnc(C3=CC(=C(C#N)C#N)C=C(c4ncc(C#N)s4)S3)nc2)s1	-6.69071	-4.0037
1480	C(=Cc1nccc(C2CSc3cscc3S2)n1)c1ccnc(-c2nccc(C3COc4nsnc4O3)n2)n1	-5.9127	-2.81525
1481	CN1C(=O)C2=C(c3occc3C(=O)c3cccs3)N(C)C(=O)C2=C1c1scc2c1SCCS2	-5.12484	-2.7063
1482	CN1C(=Cc2ncnc(-c3nccc(-c4c(C#N)csc4C#N)n3)n2)C(c2ccccc2)(c2ccccc2)c2ccccc21	-5.52847	-2.89406
1483	Nc1ccc(-c2ncc(-c3ncnc(-c4cnc(-c5nccn5C(=O)n5ccnc5)nc4)n3)cn2)nc2ncccn12	-6.57193	-3.00682
1484	O=C(O)c1c(-c2ncnc(-c3c4ccsc4nc4sc(F)c(F)c34)n2)csc1C1COc2nsnc2O1	-6.23918	-2.8503
1485	O=C(O)c1cscc1-c1nccc(-c2cscc2C(=O)O)n1	-6.73873	-2.20289
1486	N#Cc1cnc(-c2cocc2C(=O)c2sccc2-c2ncccn2)nc1	-6.7578	-2.5551
1487	N#CC(C#N)=C1C=C(c2noc(C(=O)O)c2C(=O)O)OC(c2csc(C(=O)O)c2C(=O)O)=C1	-6.85044	-3.38773
1488	Cc1oc2ccccc2c(=O)c1-c1ncnc(-c2ccnc(-c3ncncn3)n2)n1	-6.66905	-2.80964
1489	C=Cc1ccnc(C(=Cc2ccc(C(=O)O)cc2)c2ccncn2)c1F	-6.42914	-2.82504
1490	Cc1c(-c2cnc(C3=C4OCCOC4=C(c4cnc(-c5nc6ncccn6c5C)nc4)[Si]3(C)C)nc2)nc2ncccn12	-5.27968	-2.45965
1491	Cn1c(=O)c2c(C=Cc3ccncn3)c3c4cccc5c(C#N)ccc(c3c(-c3ccnc(-c6nc7ccsc7s6)n3)c2c1=O)c54	-6.30807	-3.36079
1492	Fc1cc(-c2cnc(-c3ccc4ncoc4c3)nc2)c2nsnc2c1C1COc2nsnc2O1	-6.43902	-3.45987
1493	CN1C(=Cc2cnc(-c3cnc(-c4ncccn4)nc3)nn2)C(c2ccccc2)(c2ccccc2)c2ccccc21	-5.62203	-2.50254
1494	c1cc(-c2sc(-c3cnc(-c4scc5c4SCCO5)nc3)c3c2SCCS3)ncn1	-5.53442	-2.38404
1495	Nc1ccc(-c2c(F)c(F)c(-c3ncnc(-c4c(F)c(F)cc(F)c4F)n3)c(F)c2F)c2cccc3cccc1c32	-5.66354	-2.64621
1496	CN1C(=O)C2=C(c3cc(F)c(-c4nc(C#N)c(C#N)n4C)c4nsnc34)N(C)C(=O)C2=C1c1c(F)ccc2nsnc12	-5.82779	-3.80097
1497	CN1C(=O)C2=C(c3ccnc(-c4nc5ccccc5[nH]4)n3)N(C)C(=O)C2=C1c1ncnc(-c2nc3ccccc3[nH]2)n1	-6.03853	-3.70332
1498	O=C(c1cocc1-c1ccncn1)c1sccc1-c1ccnc(-c2ccsc2C(=O)c2cocc2C2COc3nsnc3O2)n1	-6.44227	-2.59056
1499	CN1C(=Cc2cocc2C(=O)c2ccc(-c3cc4c(s3)-c3sccc3[Si]4(C)C)sc3ccc(C#N)cc23)s1	-5.57928	-2.70253
1500	N#Cc1sc(-c2ccsc2C(=O)c2cocc2C(=O)O)c(C#N)c1-c1cocc1C(=O)c1sccc1C(=O)O	-6.81815	-3.24903
1501	N#Cc1sc(-c2ccc(C(=O)c3ccoc3-c3sccc3C(=O)O)s2)c(C#N)c1C1COc2nsnc2O1	-6.65834	-3.57986
1502	CN1C(=Cc2c(C#N)sc(-c3ncnc(-c4oncc4C(=O)O)n3)c2C#N)C(c2ccccc2)(c2ccccc2)c2ccccc21	-5.66333	-3.62925
1503	O=C(c1ccc(-c2nc3ccsc3s2)s1)c1cocc1-c1cc2ccn3c4ccccc4sc(c1)c23	-5.22364	-2.46995
1504	CN1C(=O)C(=Cc2csc(-c3cc4c(s3)-c3sccc3C4=C(C#N)C#N)c2C#N)C(=O)N(C)C1=O	-6.28047	-3.83984
1505	N#Cc1cnc(-c2ccnc(-c3cc4c(s3)-c3sc(-c5ccnc(-c6ccc(N)cc6)n5)cc3C43SCCS3)n2)cc1	-5.55302	-2.88807
1506	CN1C(=O)C2=C(c3ccnc(C(=O)O)n3)N(C)C(=O)C2=C1c1ncccn1	-6.01993	-3.51126
1507	CN1C(=O)C(=Cc2cocc2C(=O)c2sccc2-c2ncc(C#N)s2)C(=O)N(C)C1=O	-6.72418	-3.13299
1508	c1cc(-c2cnc(C3COc4nsnc4O3)nn2)nc(-c2cc3ccn4c5ccc(C6COc7nsnc7O6)cc5sc(c2)c34)n1	-5.68203	-3.01452
1509	Cn1c(-c2ncc(-c3c4c(=O)n(C)c(=O)c4c(-c4cncnn4)c4c5ccc(C#N)c6cccc(c34)c65)nn2)nc(-c2cnc(C#N)nc2)n1	-6.95776	-3.76017
1510	N#CC(C#N)=C1C=CSC(c2ccnc(C3=CC(=C(C#N)C#N)C=C(C=C4Sc5ccccc5S4)O3)n2)=C1	-5.73221	-3.63931
1511	Cn1c(=O)c2c(-c3cc(F)cc4nsnc34)c3c4cccc5c(C#N)ccc(c3c(C(F)(F)F)c2c1=O)c54	-6.9537	-3.54521
1512	N#Cc1ccc2sc(-c3oncc3C(=O)O)c(C3=CC=C(C4COc5nsnc5O4)C4N=C(F)C(F)=NC34)c2c1	-6.59139	-3.02138
1513	O=C(O)c1cnoc1-c1ncnc(-c2onc(-c3ncnc(C(=O)O)n3)c2C(=O)O)n1	-7.62174	-3.56124
1514	O=C(O)c1c(C2COc3nsnc3O2)csc1-c1cnc(-c2sccc2C(=O)O)nc1	-6.49475	-2.88427
1515	C(=Cc1nccc(-c2nccc(-c3ccc4nsnc4c3)n2)n1)c1ccncn1	-6.64912	-2.90649
1516	C[Si]1(C)C(c2ncc(C(F)(F)F)cn2)=C2OCCOC2=C1c1ccnc(C(=O)O)n1	-6.22939	-2.91753
1517	O=C(O)c1c(-c2ccncn2)csc1-c1csc(-c2sccc2C(=O)O)c1C(=O)O	-6.33238	-2.42277
1518	O=C(O)c1conc1-c1cnc(-c2ccsc2C(=O)c2ccoc2)noc1C1COc2nsnc2O1	-6.54427	-2.55546
1519	c1cc2sc(-c3sc(-c4ncc(-c5scc6c5OCCS6)cn4)c4c3SCCS4)nc2s1	-5.16576	-2.27866
1520	Cn1c(=O)c2c(-c3c(F)cc(C#N)c4nsnc34)c3c4cccc5c(C#N)ccc(c3c(C3COc6nsnc6O3)c2c1=O)c54	-6.7821	-3.80744
1521	N#Cc1cocc1C(=O)c1sccc1C(=O)c1ccsc1C(=O)c1cocc1C(=O)c1cccs1	-6.62067	-2.82917
1522	N#Cc1ccc(C(=O)c2ccoc2-c2ncc(-c3c(F)c(F)cc4nsnc34)cn2)s1	-6.65102	-3.23775
1523	Fc1sc2nc3sccc3c(-c3ccnc(-c4ccnc(-c5ncncn5)n4)n3)c2c1	-6.16717	-2.82818
1524	CN1C(=O)C2=C(C(=O)c3coc(-c4cc5sccc5s4)n3)N(C)C(=O)C2=C1C(=O)O	-6.07746	-3.62253
1525	O=C(c1cccs1)c1ccoc1-c1ccnc(-c2ncc(C3COc4nsnc4O3)cn2)n1	-6.65628	-2.41131
1526	O=C(c1ccc(-c2scc(-c3ccncn3)c2C(=O)O)s1)c1ccoc1-c1onc(-c2ccncn2)c1C(=O)O	-6.36115	-2.85733
1527	Cc1c(-c2ccc3nc(-c4ccc(C(=O)c5cocc5-c5ccc6ncoc6c5)s4)oc3c2)cc1	-5.77795	-2.87269
1528	CN1C(=O)C2=C(c3cnc(-c4ccc(C(=O)c5ccoc5)s4)nc3)N(C)C(=O)C2=C1C=Cc1ccncn1	-5.62024	-3.4555
1529	c1nc(-c2scc3c2SCCO3)ncc1-c1nccc(-c2c3c(cc4cscc24)N=S=N3)n1	-5.5862	-3.52324
1530	CN1C(=O)C(=Cc2c3cc(-c4ncnc(-c5occc5C(=O)c5cccs5)n4)cc3o2)C(=O)N(C)C1=O	-6.4733	-3.54604
1531	C=Cc1ccnc(-c2c(-c3cc4c(s3)-c3sc(C=C5C(=O)N(C)C(=O)N(C)C5=O)cc3C43OCCO3)cn2)n1	-5.78879	-3.16429
1532	N#Cc1ccc2sc(-c3sc4ccc(C#N)cc4c3-c3sc4ccc(C#N)cc4c3-c3nc(C#N)c(C#N)n3C)c2nc1C	-6.54107	-3.56252
1533	O=C(O)c1conc1-c1cocc1C(=O)c1ccc(-c2c(F)c(F)cc(F)c2F)s1	-6.62684	-2.6161
1534	CN1C(=O)C(=CC2=CC(=C(C#N)C#N)C=C(c3c(-c4cc(F)cc5nsnc45)sc4ccc(C#N)cc34)c2C(=O)O)C(=O)N(C)C1=O	-6.73242	-3.57107
1535	O=C1Nc2cc(-c3cncnc3)ccc2C1=c1ccc(=c2ccc(=C3C(=O)Nc4cc(-c5ccc6ncoc6c5)ccc43)s2)s1	-5.3529	-3.6559
1536	CN1C(=O)C(=Cc2c(C#N)sc(-c3cnc(-c4cc5cc6c(F)c(F)sc6nc5s4)nc3)c2C#N)C(=O)N(C)C1=O	-6.46813	-3.72116
1537	c1cc(-c2nccc(-c3cc4c(-c5ncnc(-c6nc7ccccc7[nH]6)n5)oc4c3)n2)ncn1	-6.27598	-3.07084
1538	Cc1oc2ccccc2c(=O)c1-c1ccnc(-c2ccnc(-c3c(F)c(F)cc(F)c3F)n2)n1	-6.67341	-2.4055
1539	O=C(O)C=Cc1ccnc(-c2cocc2C(=O)c2sccc2C(=O)O)n1	-6.65931	-2.61202
1540	Fc1sc2nc3sc(-c4ncnc(-c5cc6ccn7c8ccccc8sc(c5)c67)n4)c(C#N)c3c12	-5.36503	-3.27031
1541	O=C1Nc2cc(-c3nccnn3)ccc2C1=c1ccc(=c2ccc(=C3C(=O)Nc4cc(-c5ncccn5)ccc43)s2)s1	-5.30205	-3.6675
1542	Cn1c(=O)c2cc(-c3nccc(-c4ccc5c(c4)sc4cccc6ccn5c64)n3)c3c(=O)[nH]c(=O)c4ccc1c2c43	-5.38462	-3.62013
1543	C=Cc1ccnc(-c2ccnc(-c3cc4c(=O)[nH]c(=O)c5ccc6c(=O)[nH]c(=O)c3c6c54)n2)=C1	-6.28692	-3.75126
1544	CC1(C)c2cc3c(cc2-c2sccc21)C(C)(C)c1cc(-c2ncc(C(=O)O)nn2)sc1-3	-5.48174	-2.96784
1545	CN1C(=O)C(=Cc2cc(F)c(-c3ccnc(-n4ccccc4=O)n3)c3nsnc23)C(=O)N(C)C1=O	-6.17429	-3.89994
1546	CN1C(=O)C(=Cc2cc3c(-c4ncc(-c5c(C#N)csc5C#N)cn4)c4c(F)c(F)sc4nc3s2)C(=O)N(C)C1=O	-6.3502	-3.50719
1547	CN1C(=O)C(=Cc2cnc(C3=C4C(=O)N(C)C(c5nccnn5)=C4C(=O)N3C)nn2)C(=O)N(C)C1=O	-5.7544	-3.97125
1548	O=C(O)c1c(-c2nccnn2)csc1-c1nccc(-c2occc2C(=O)c2cccs2)n1	-6.41322	-2.36664
1549	O=C(c1cccs1)c1cocc1C=Cc1ccnc(-c2cc3cc4c(F)c(F)sc4nc3s2)n1	-6.03251	-2.62015
1550	Cn1c(=O)c2cc(C=Cc3ccnc(-c4ccc(N)cc4)n3)c3c(=O)n(C)c(=O)c4cc(-c5ccncn5)c(c1=O)c2c43	-5.55486	-3.72255
1551	CN1C(=O)C(=Cc2sc3c(sc4c(F)c(-c5nccn5C(=O)n5ccnc5)sc43)c2F)C(=O)N(C)C1=O	-6.22425	-3.31041
1552	CN1C(=O)C2=C(C(=O)O)N(C)C(=O)C2=C1C=Cc1ccnc(C2=C3C(=O)N(C)C(C#N)=C3C(=O)N2C)n1	-6.08668	-3.86675
1553	N#Cc1sc(-c2ccc3ncoc3c2)c(C#N)c1-c1csc(-c2c(C#N)sc(-c3ccncn3)c2C(=O)O)c1C(=O)O	-6.98023	-3.04341
1554	N#Cc1cnc(-c2scc(-c3ccnc(-c4csc(C#Cc5sc(C#N)c(F)c5F)c4C(=O)O)n3)c2C(=O)O)c(F)c1F	-6.41383	-3.0758
1555	CN1C(=O)C(=Cc2nccc(C=Cc3nccc(-c4cc5ccn6c7cccnc7sc(c4)c56)n3)n2)C(=O)N(C)C1=O	-5.65189	-2.78327
1556	N#CC(C#N)=C1C=C(C=C2Sc3ccccc3S2)OC(c2ncc(C3=CC(=C(C#N)C#N)C=CO3)cn2)=C1	-5.94962	-3.72373
1557	Cn1c(=CC2=CC=C(c3ncnc(C#N)n3)C3N=C(F)C(F)=NC23)C(c2ccccc2)(c2ccccc2)c2ccccc21	-5.45122	-2.87157
1558	C=Cc1ccnc(-c2nccc(C=CC(F)(F)F)n2)n1	-6.71324	-2.36549
1559	CN1C(=O)C2=C(c3cncnn3)N(C)C(=O)C2=C1c1ccnc(C2=C3C(=O)N(C)C(C(F)(F)F)=C3C(=O)N2C)n1	-6.03017	-3.72478
1560	Cc1nc2c(-c3ncc(-c4nc5ccccc5[nH]4)cn3)sc(-c3ncc(-c4ccc5c(c4)sc4cccc6ccn5c64)cn3)c2nc1C	-5.26793	-2.86582
1561	O=C(c1ccoc1)c1ccc(-c2ncc(-c3nc4sccc4s3)cn2)s1	-6.14415	-2.83921
1562	FC(F)(F)c1ccc2nc(C=c3ccc(=c4ccc(=Cc5nc6ccc(C(=O)O)cc6o5)s4)s3)oc2c1	-5.43663	-3.65975
1563	N#Cc1ccc2sc(-c3sc(-c4nc5ccccc5s4)c4c3SCCS4)c(-c3scc4c3SCCS4)c2c1	-5.62986	-2.44146
1564	CN1C(=O)C(=Cc2noc(C3=C4C(=O)N(C)C(c5cocc5C(=O)c5cccs5)=C4C(=O)N3C)c2C#N)C(=O)N(C)C1=O	-5.93602	-3.29022
1565	c1ccc(C(=C(c2ccccc2)c2ccc(C3COc4nsnc4O3)cc2)c2ccc(-c3c4ccsc4nc4sc(F)c(F)c34)cn2)cc1	-5.819	-2.47778
1566	Fc1cc(-c2ncc(-c3sc(C4COc5nsnc5O4)c4c3SCCO4)cn2)c2nsnc2c1	-6.12727	-2.88095
1567	Cn1c(=O)c2c(-c3oncc3C(=O)O)c3c4ccc(C#N)c5cccc(c3c(-c3oncc3C(=O)O)c2c1=O)c54	-6.96158	-3.54674
1568	N#Cc1ccc2sc(-c3cnc(-c4ncccn4)nc3)c(-c3cnc(-c4ccncn4)nc3)c2c1	-6.71386	-2.92204
1569	N#Cc1ccnc(-c2scc3c2SCCO3)n1	-5.906	-2.50196
1570	N#Cc1ccc2sc(-c3scc(C4COc5nsnc5O4)c3C(=O)O)c(-c3nc4ccccc4o3)c2c1	-6.46066	-2.84078
1571	N#CC(C#N)=C1C=C(c2nccc(-n3ccccc3=O)n2)SC(c2ncc(-c3nccc(-n4ccccc4=O)n3)nn2)=C1	-6.2953	-3.60813
1572	O=c1[nH]c(=O)c2cc(-c3ncc(-c4scc5c4SCCO5)nn3)c3c(=O)[nH]c(=O)c4ccc1c2c43	-5.91468	-3.76561
1573	O=C(O)c1c(C=Cc2ccnc(-c3noc(-c4ncccn4)c3C(=O)O)n2)noc1-c1ccncn1	-6.75829	-3.07619
1574	O=C(O)c1ccsc1C(=O)c1cocc1-c1cnc(-c2csc(-c3nccn3C(=O)n3ccnc3)c2C(=O)O)nc1	-6.23837	-2.86507
1575	O=C(O)C=Cc1ccnc(-c2ccc(C(=O)c3ccoc3-c3ccnc(C=C4C(=O)N(C)C(=O)N(C)C4=O)n3)s2)n1	-6.5747	-2.96886
1576	N#Cc1sc(C#Cc2nccc(-c3cnc(-c4ccncn4)nn3)n2)c(F)c1F	-6.93938	-3.41168
1577	C(=Cc1ccncn1)c1ccc2nc(-c3sc(-c4nc5ccc(C(=O)O)cc5o4)c4c3SCCS4)oc2c1	-5.85765	-2.86549
1578	N#Cc1sc(-c2ccc3ncoc3c2)c(C#N)c1C(=O)c1c(C#N)sc(-c2cc3ccn4c5ccccc5sc(c2)c34)c1C#N	-5.91695	-3.30863
1579	N#Cc1cc(C#N)c(-c2ccc(C(=O)c3cocc3C3COc4nsnc4O3)s2)s1	-6.55057	-3.6292
1580	CN1C(=O)c2cccc3c(-c4onc(-c5nc6ccccc6o5)c4C(=O)O)ccc(c23)C1=O	-6.67951	-2.97928
1581	CN1C(=Cc2nccc(C=Cc3ccnc(C=Cc4ccnc(C=C5N(C)c6ccccc6C5(C)C)n4)n3)n2)C(C)(C)c2ccccc21	-5.08767	-2.43843
1582	Cn1c(=Cc2nccc(C=Cc3ccnc(C=Cc4ccncn4)n3)n2)C(c2ccccc2)(c2ccccc2)c2ccccc21	-5.30069	-2.57678
1583	N#CC(C#N)=C1C=COC(c2c(C3=C4C(=O)N(C)C(c5nccnn5)=C4C(=O)N3C)s2)C(=O)N(C)C1=O	-5.84694	-3.77886
1584	N#CC1=CC=C(C=Cc2ccnc(C3=C4C(=O)N(C)C(C#N)=C4C(=O)N3C)n2)C(=O)N(C)C1=O	-6.18236	-4.05521
1585	N#Cc1sc(C2COc3nsnc3O2)c(C#N)c1-c1cocc1C(=O)c1ccc(-c2ccncn2)s1	-6.82815	-3.02977
1586	O=C(O)c1c(-c2nccc(-c3nccn3C(=O)n3ccnc3)n2)noc1-c1nccc(-c2ncncn2)n1	-6.87111	-2.95434
1587	CN1C(=O)C(=Cc2ccc3nc(-c4cocc4C(=O)c4ccc(-c5scc6c5OCCS6)s4)oc3c2)C(=O)N(C)C1=O	-5.79675	-2.93301
1588	N#Cc1ccc2sc(-c3ccncn3)c(-c3ncnc(-c4nc5ccccc5s4)n3)c2c1	-6.72187	-3.05994
1589	c1cc(-c2ccc3nc(-c4ncnc(-c5nc6ccccc6o5)n4)oc3c2)nc(C#N)c1C#N	-6.92011	-3.29441
1590	Cn1c(=O)c2c(C3=C4OCCOC4=C[Si]3(C)C)c3c4cccc5c(C#N)ccc(c3c(-c3ccc6c(c3)sc3cccc7ccn6c73)c2c1=O)c54	-5.22597	-3.09271
1591	O=C(O)c1cscc1-c1ccnc(-c2csc(-c3ncccn3)c2C(=O)O)n1	-6.41177	-2.12102
1592	N#Cc1cocc1C(=O)c1ccoc1-c1csc(C#N)c1-c1ccsc1C(=O)c1ccoc1	-6.42511	-2.60488
1593	O=c1ccccn1-c1nccc(-c2c(F)c(F)c(-c3ncnc(-n4ccccc4=O)n3)c3nsnc23)n1	-6.1971	-3.45013
1594	CN1C(=O)C(=Cc2ccnc(-c3ccnc(-c4ncnc(C=C5SC(=S)N(C)C5=O)n4)n3)n2)SC1=S	-6.42303	-3.42029
1595	Cc1oc(=O)c2ccccc2c1-c1ccsc1C(=O)c1cocc1-c1ccc(C(=O)c2cocc2-c2cocc2C(=O)c2sccc2OC(c2sccc2C#N)s1)c1ccoc1C(=O)c1occc1C(=O)c1cccs1	-6.07069	-2.49014
1596	CN1C(=O)C(=Cc2nccc(C=CC(=O)C=Cc3ccnc(C=C4SC(=S)N(C)C4=O)n3)n2)C(=O)N(C)C1=O	-6.52716	-3.45286
1597	O=C(O)c1conc1-c1cocc1C(=O)c1ccc(-c2nocc2C(=O)O)s1	-6.72145	-2.52839
1598	c1ncnc(-c2sc3c(sc4c(F)c(-c5nccc(-c6nc7ccsc7s6)n5)sc43)c2F)n1	-6.17336	-2.83392
1599	N#Cc1sc(C2COc3nsnc3O2)c(C#N)c1-c1cocc1C(=O)c1ccc(-c2nccnn2)s1	-6.77873	-3.04104
1600	CN1C=C2C(=O)N(C)C(c3cnc(C4=CC(=C(C#N)C#N)C=CO4)nc3)N(C)C(=O)C2=C1c1ccncn1	-6.17587	-3.23877
1601	CN1C(=Cc2cnc(-c3cc4c(s3)-c3sc(C5COc6nsnc6O5)cc3[Si]4(C)C)nc2)C(=O)N(C)C1=O	-5.67289	-3.04952
1602	CN1C(=O)C(=CC=Cc2ccnc(-c3cocc3C(=O)c3ccc(-c4ccsc4C(=O)c4ccoc4)s3)n2)C(=O)N(C)C1=O	-6.23087	-3.45209
1603	CN1C(=O)C(=C2C(=O)N(C)c3cc(-c4ncnc(C#N)n4)ccc32)C(=O)N(C)C1=O	-6.45232	-4.04964
1604	C(=CC1COc2nsnc2O1)c1ccnc(-c2nccnn2)n1	-6.35854	-2.63118
1605	CN1C(=CC2=CC(=C(C#N)C#N)C=C(c3ccnc(C4=CC(=C(C#N)C#N)C=CO4)n3)S2)Sc2ccccc21	-5.87495	-3.3788
1606	Cc1nc2c(-c3nccc(-c4ccc5nsnc5c4)n3)sc(-c3ccnc(-c4ccc(N)cc4)n3)c2nc1C	-5.51945	-2.94498
1607	CN1C(=O)C2=C(c3nccc(-c4cc(F)cc5nsnc45)n3)N(C)C(=O)C2=C1C=Cc1ccncn1	-5.55815	-3.37181
1608	N#Cc1cnc(-c2csc(-c3ccc(C(=O)c4cocc4-c4scc(C#N)c4C(=O)O)s3)c2C(=O)O)s1	-6.60725	-2.87813
1609	Cn1c(=CC2=CC(=C(C#N)C#N)C=C(c3cnc(C4=CC(=C(C#N)C#N)C=CO4)nc3)S2)c2cccc3cccc1c32	-5.86668	-3.61848
1610	CN1C(=O)C(=Cc2csc(-c3sc4ccc(C#N)cc4c3-c3scc4c3SCCO4)c2C(=O)O)C(=O)N(C)C1=O	-6.10947	-2.96036
1611	CN1C(=O)C(=Cc2cc3c(-c4nccc(C=CC#N)n4)c4c(F)c(F)sc4nc3s2)C(=O)N(C)C1=O	-6.43303	-3.5715
1612	CN1C(=O)C(=Cc2occc2C(=O)c2ccc(C3=CC(=C(C#N)C#N)C=CO3)s2)C(=O)N(C)C1=O	-6.51968	-3.61651
1613	c1ncc(-c2ncnc(-c3cc4c(C5COc6nsnc6O5)c5c(F)c(F)sc5nc4s3)n2)s1	-6.56594	-3.29221
1614	FC(F)(F)c1sc(C=Cc2ccnc(C3COc4nsnc4O3)n2)c2c1OCCS2	-6.11954	-3.03301
1615	CN1C(=O)C2=C(c3scc(C4=C5C(=O)N(C)C(C#N)=C5C(=O)N4C)c3C(=O)O)N(C)C(=O)C2=C1C#N	-6.16072	-3.83469
1616	Cc1nc2c(-c3cnc(-c4c5ccsc5nc5sc(F)c(F)c45)nc3)sc(C3COc4nsnc4O3)c2nc1C	-5.87176	-3.18072
1617	N#CC(C#N)=C1C=C(c2cc(F)c(C(=O)O)c3nsnc23)OC(c2c(F)cc(C(=O)O)c3nsnc23)=C1	-6.62346	-4.07436
1618	CN1C(=O)C(=Cc2nccc(-c3sc(-c4ccncn4)c4c3SCCS4)n2)C(=O)N(C)C1=O	-5.90038	-2.88477
1619	Cn1c(=C(C#N)C#N)sc(=Cc2sc(-c3nccc(-c4scc5c4SCCO5)n3)c3c2SCCO3)c1=O	-5.91629	-3.08339
1620	Cc1oc2ccccc2c(=O)c1C1=CC(=C(C#N)C#N)C=C(C2COc3nsnc3O2)C2N=C(F)C(F)=NC12	-6.70155	-3.11407
1621	O=C(c1cocc1C1COc2nsnc2O1)c1sccc1-c1ncnc(-c2c3ccsc3nc3sc(F)c(F)c23)n1	-6.19317	-2.87068
1622	Fc1sc2nc3sccc3c(-c3ncc(-c4sc(C5COc6nsnc6O5)c5c4SCCO5)cn3)c2c1F	-5.90761	-2.6247
1623	CN1C(=O)C(=Cc2nccc(C=Cc3cocc3C(=O)c3sccc3C3=CC=CC4N=C(F)C(F)=NC34)n2)C(=O)N(C)C1=O	-6.14159	-2.66546
1624	Cc1oc(=O)c2ccccc2c1-c1sc(C#N)c(-c2sc3ccc(C#N)cc3c2-c2oncc2C(=O)O)c1C(=O)O	-6.67518	-3.08534
1625	CN1C(=O)C(=Cc2ncc(C=Cc3ccnc(-c4scc5c4SCCO5)n3)nn2)C(=O)N(C)C1=O	-5.87451	-3.24805
1626	CN1C(=O)C(=Cc2ncnc(-c3ccc(C(=O)c4cocc4-c4scc5c4SCCO5)s3)n2)C(=O)N(C)C1=O	-5.88566	-2.97083
1627	c1cnc(-c2nccc(-c3nc4ccccc4[nH]3)n2)nn1	-6.24788	-2.60402
1628	N#Cc1c(-c2ncc(-c3ccc4nsnc4c3)cn2)sc2sc3sc(-c4ncc(-c5ccncn5)cn4)c(C#N)c3c12	-6.47387	-3.12888
1629	O=C(O)c1c(-c2cnc(-c3nccn3C(=O)n3ccnc3)nc2)noc1-c1cnc(-c2nccn2C(=O)n2ccnc2)nn1	-6.87762	-3.05287
1630	O=C(c1ccc(C2COc3nsnc3O2)s1)c1ccoc1-c1ncnc(-c2scc3c2OCCS3)n1	-5.96002	-2.51108
1631	N#Cc1ccc2sc(-c3onc(C#Cc4sc(C#N)c(F)c4F)c3C(=O)O)c(-c3c(F)ccc4nsnc34)c2c1	-6.71486	-3.14728
1632	CC1(C)c2cc3c(cc2-c2sccc21)C(C)(C)c1cc(-c2nccc(-c4nc(C#N)c(C#N)n4C)n2)sc1-3	-5.47296	-2.59441
1633	O=c1[nH]c(=O)c2cc(-c3ncnc(C4=C5OCCOC5=C[Si]4(C)C)n3)c3c(=O)[nH]c(=O)c4ccc1c2c43	-5.7767	-3.77368
1634	N#Cc1csc(C#N)c1-c1ccnc(-c2c(C#N)sc(-c3nccc(C#N)n3)c2C#N)n1	-7.24919	-3.43696
1635	N#CC(C#N)=C1C=C(C=Cc2ccnc(-c3nc(F)cc4nsnc34)n2)SC(C2COc3nsnc3O2)=C1	-6.53983	-3.69304
1636	C[Si]1(C)c2cc(-c3nc4ccccc4o3)sc2-c2sc(-c3nccc(C(=Cc4ccc(C(=O)O)cc4)c4ccc(C(=O)O)cc4)n3)cc21	-5.5528	-2.67035
1637	N#Cc1sc(-c2ccnc(-c3sccc3C(=O)O)n2)c(C#N)c1-c1ccc2ncoc2c1	-6.60851	-3.27453
1638	Cn1c(=O)c2c(-c3ccnc(N4C(=O)c5ccccc5C4=O)n3)c3c4cccc5cccc(c3c(-c3sccc3C(=O)O)c2c1=O)c54	-6.37056	-2.80806
1639	O=C(O)c1ccsc1-c1cocc1C(=O)c1sccc1-c1cnc(C(F)(F)F)nc1	-6.71825	-2.51287
1640	CN1C(=Cc2nccc(-c3ncc(-c4scc5c4SCCO5)cn3)n2)C(c2ccccc2)(c2ccccc2)c2ccccc21	-5.15179	-2.11124
1641	Cc1nc2c(-c3nc4ccccc4o3)sc(-c3ncnc(-c4ccc(N)cc4)n3)c2nc1C	-5.7091	-2.89386
1642	O=C(O)c1sc([Si]2(C3COc4nsnc4O3)C=C3OCCOC3=C2)csc1C1COc2nsnc2O1	-6.23194	-2.13605
1643	c1ncnc(-c2ccnc(-c3nccc(-c4ccncn4)n3)n2)n1	-6.77049	-2.75235
1644	C=Cc1ccnc(-c2ccc3c(c2)NC(=O)C3=c2ccc(=c3ccc(=C4C(=O)Nc5cc(-c6ccc7nsnc7c6)ccc54)s3)s2)n1	-5.27722	-3.51651
1645	O=C(c1ccc(-n2ccccc2=O)s1)c1ccoc1-c1ccnc(-c2occc2C(=O)c2ccc(-c3nc4ccsc4s3)s2)n1	-5.90626	-2.56168
1646	N#CC(C#N)=C1C=COC(c2ccc(C(=O)c3cocc3-c3scc(C4COc5nsnc5O4)c3C(=O)O)s2)=C1	-6.42206	-3.49523
1647	O=C(O)c1c(-c2cnc(C(F)(F)F)nc2)csc1-c1ncc(C(F)(F)F)cn1	-7.21198	-3.12361
1648	Cn1c(=O)c2cc3c4cccc5c(C#N)ccc(c3c(-c3ccc6nc(C#Cc7sc(C#N)c(F)c7F)oc6c3)c2c1=O)c54	-6.6687	-3.49254
1649	O=C(c1ccc(-c2c3ccsc3nc3sc(F)c(F)c23)s1)c1cocc1-c1c2c(c(C3COc4nsnc4O3)c3cscc13)N=S=N2	-5.66242	-3.66141
1650	CN1C(=O)C(=Cc2ccc(C(=O)c3ccoc3-c3ccc(C(=O)c4cocc4-c4ccc5ncoc5c4)s3)s2)C(=O)N(C)C1=O	-6.13767	-3.40796
1651	N#Cc1sc(C#N)c(-c2ncc(-c3c4c(cc5cscc35)N=S=N4)cn2)c1F	-5.76212	-3.67849
1652	Cc1c(-c2sc(C#N)c(-c3ncnc(-c4ncccn4)n3)c2C#N)nc2ncccn12	-6.29855	-2.93919
1653	O=C(O)c1c(-c2c(F)c(F)cc3nsnc23)csc1-c1c(F)ccc2nsnc12	-6.41572	-2.9305
1654	N#Cc1ccc(C(=C(c2ccc(C#N)cc2)c2scc3c2SCCS3)c2scc3c2SCCO3)cc1	-5.58652	-2.67578
1655	O=C(c1nccc(C=Cc2cncn2C(=O)n2ccnc2)n1)c1nccc(C=Cc2ccncn2)n1	-6.58833	-2.77124
1656	O=C(O)c1ccsc1C(=O)c1cocc1-c1csc(-c2cocc2C(=O)c2cccs2)c1C(=O)O	-6.21519	-2.72757
1657	O=C(O)c1c(-c2ccnc(-c3nc4ccccc4s3)n2)csc1-c1nccc(-c2nc3ccccc3[nH]2)n1	-6.45505	-2.7546
1658	O=C(O)c1cc(F)c(C2=C3C(=O)N(C)C(c4cc(F)c(C(=O)O)c(F)c4F)c4nsnc34)N(C)C(=O)C2=C1c1nccnn1	-6.50911	-3.40209
1659	Cn1c(=O)c2c(-c3nc4ccccc4o3)c3c4cccc5c(C#N)ccc(c3c(-c3ccc6ncoc6c3)c2c1=O)c54	-6.58496	-3.31657
1660	CN1C(=O)C2=C(c3cc4c(s3)-c3sccc3C43SCCS3)N(C)C(=O)C2=C1c1cc2c(s1)-c1sccc1C21OCCO1	-4.87606	-2.88427
1661	Cn1c(=O)c2c(C=Cc3ccncn3)c3c4cccc5cccc(c3c(-c3cc6c(s3)-c3sccc3C63SCCS3)c2c1=O)c54	-5.49637	-2.86735
1662	O=C(O)c1ccc(C=C(c2ccc(C(=O)O)cc2)c2ncc(C3COc4nsnc4O3)cn2)s1	-6.30288	-2.93342
1663	Cn1c(=O)c2c(-c3nccc(C=CC#N)n3)c3c4cccc5cccc(c3c(-c3ncc(C(=O)O)cn3)c2c1=O)c54	-6.49694	-2.95596
1664	O=C(O)c1cscc1-c1ncnc(-c2sc3c(sc4c(F)c(C5COc6nsnc6O5)sc43)c2F)n1	-6.59661	-3.16114
1665	Cc1nc2c(-c3scc(C(=O)O)c3C(=O)O)sc(-c3ccc(N)cc3)c2nc1C	-4.88972	-2.52637
1666	Cn1c(=O)c2c(-c3ncc(C4CSc5cscc5S4)nn3)c3c4cccc5c(C#N)ccc(c3c(-c3scc6c3SCCS6)c2c1=O)c54	-5.78874	-3.27501
1667	C[Si]1(C)C(c2ncc(-c3nc4sccc4s3)nn2)=C2OCCOC2=C1c1nc2ccc(-c3sc(-c4ncncn4)c4c3SCCS4)cc2o1	-5.5238	-2.88088
1668	O=C(c1cnc(-c2cncn2C(=O)n2ccnc2)nn1)c1ncc(-c2nccn2C(=O)n2ccnc2)nn1	-6.98824	-3.37955
1669	FC1=NC2C(c3ncc(-c4ccncn4)nn3)=CC=C(c3ncc(-c4ccncn4)cn3)C2N=C1F	-6.51498	-3.31105
1670	c1ccc2oc(-c3ncnc(-c4ncnc(C5COc6nsnc6O5)n4)n3)nc2c1	-6.59663	-3.28791
1671	CC1(C)c2cc3c(cc2-c2sccc21)C(C)(C)c1cc(-c2sc4ccc(C#N)cc4c2-c2cscc2C(=O)O)sc1-3	-5.31262	-2.21336
1672	O=C1c2ccccc2C(=O)N1c1ccnc(-c2cc3c(s2)-c2sccc2[Si]3(c2ccccc2)c2ccccc2)n1	-5.42331	-2.58754
1673	O=C(O)c1conc1-c1cnc(-c2ncccn2)nc1	-6.48479	-2.42247
1674	CN1C(=CC=Cc2ccnc(-c3ccnc(-c4cc5c(s4)-c4cc6c(F)c(F)sc6nc5s4)n3)n2)C(C)(C)c2ccccc21	-5.27796	-2.42957
1675	CN1C(=O)C(=Cc2cnc(-c3sc4ccc(C#N)cc4c3-c3c4c(cc5cscc35)N=S=N4)nc2)C(=O)N(C)C1=O	-5.68545	-3.49376
1676	CN1C(=O)C2=C(c3ccnc(C4COc5nsnc5O4)n3)N(C)C(=O)C2=C1c1ncccn1	-5.73909	-3.4316
1677	N#CC(C#N)=C1C=C(c2sccc2C(=O)O)SC(c2cscc2C(=O)O)=C1	-6.28317	-3.14649
1678	Cn1c(=O)c2c(-c3ccncn3)c3c4cccc5cccc(c3c(-c3nc6ccc(-c7nccn7C(=O)n7ccnc7)cc6o3)c2c1=O)c54	-6.29137	-2.95062
1679	Fc1c(F)c(-c2ccnc(-c3ccncn3)n2)c(F)c(F)c1-c1nccc(-c2ccncn2)n1	-6.92779	-2.75389
1680	CN1C(=Cc2ccnc(-c3ccnc(-c4ncnc(C=C5N(C)c6ccccc6C5(C)C)n4)n3)n2)C(C)(C)c2ccccc21	-5.34267	-1.93368
1681	CN1C(=O)C(=Cc2ccc(C(=O)c3cocc3-c3c(-c4ccncn4)sc4ccc(C#N)cc34)s2)C(=O)N(C)C1=O	-6.59481	-3.35794
1682	O=C(O)c1nc2ccc(-c3c4cc(-c5ccc6nc(C(=O)O)oc6c5)oc4c3)cc2o1	-6.60463	-3.08459
1683	Cc1nc2csc(C3=C4C(=O)N(C)C(c5ncnc(C=C6C(=O)N(C)C(=O)N(C)C6=O)n5)=C4C(=O)N3C)c2nc1C	-5.32605	-3.31059
1684	CN1C(=O)C2=C(c3c4c(cc5cscc35)N=S=N4)N(C)C(=O)C2=C1c1cc(F)cc2nsnc12	-5.27939	-3.65911
1685	Fc1cc(F)c(F)c(-c2nccc(-c3cc4ccn5c6ccc(C7COc8nsnc8O7)cc6sc(c3)c45)n2)ncn1	-5.6769	-2.57095
1686	N#Cc1sc(-c2cncn2C(=O)n2ccnc2)c(C#N)c1-c1ccnc(-c2cncnn2)n1	-6.56654	-3.2567
1687	c1nc(-c2ccnc(-c3nc4ccsc4s3)n2)nc(-c2cnc(-c3nc4ccsc4s3)nn2)n1	-6.31943	-3.2119
1688	O=c1ccccn1-c1ccnc(-c2sc(-c3nccc(C=Cn4ccccc4=O)n3)c3c2SCCS3)n1	-5.70101	-2.33087
1689	C[Si]1(C)C=C2OCCOC2=C1c1c(C(=Cc2c(F)c(F)c(F)c(F)c2F)s1)c1cocc1-c1sc(C2COc3nsnc3O2)c2c1OCCS2	-5.40706	-2.41292
1690	CN1C(=O)C2=C(C=Cc3ccnc(-c4ccc(N)cc4)n3)N(C)C(=O)C2=C1C=Cc1ccnc(-c2ccc3c(c2)sc2cccc4ccn3c42)n1	-5.13296	-3.217
1691	c1nc(-c2cnc(C3COc4nsnc4O3)nc2)nc(-c2ccc3c(c2)sc2cc(C4COc5nsnc5O4)cc4ccn3c42)n1	-5.70584	-3.1821
1692	C[Si]1(C)c2cc(-c3ccnc(-c4cc(F)cc5nsnc45)n3)sc2-c2sc(C3COc4nsnc4O3)cc21	-5.86468	-2.86993
1693	N#CC(C#N)=C1C=CSC(c2ccc(C(=O)c3cocc3-c3onc(C4COc5nsnc5O4)c3C(=O)O)s2)=C1	-6.4462	-3.51909
1694	N#Cc1c(-c2ccnc(-c3nc4ccccc4s3)n2)sc2sc3sc(-c4ncnc(-c5ncc(C#N)s5)n4)c(C#N)c3c12	-6.70221	-3.26423
1695	CN1C(=O)C2=C(c3ccnc(-c4nc(C#N)c(C#N)n4C)n3)N(C)C(=O)C2=C1c1ccnc(C2COc3nsnc3O2)n1	-6.20064	-3.92903
1696	N#Cc1ccc2sc(-n3ccccc3=O)c(C(=O)c3cocc3C(=O)c3cccs3)c2c1	-6.53924	-2.51405
1697	N#Cc1sc(-c2cc(F)c(-c3sc(C#N)c(C(=O)O)c3C#N)c3nsnc23)c(C#N)c1C#N	-7.40381	-4.29271
1698	CN1C(=Cc2sc(C#N)c(-c3cocc3C(=O)c3cccs3)c2C#N)C(c2ccccc2)(c2ccccc2)c2ccccc21	-5.35019	-2.37453
1699	O=C(c1ncc(-c2nc3ccccc3o2)cn1)c1ncc(-c2nc3ccccc3s2)cn1	-6.70305	-2.91729
1700	O=C(c1cocc1-c1nc2ccccc2o1)c1sccc1-c1ncnc(-c2ccsc2C(=O)c2ccoc2)n1	-6.38533	-2.48538
1701	c1cnc(-c2cnc(-c3nocc3C(=O)O)nc2)nc1	-7.22252	-3.08009
1702	CN1C(=O)C2=C(c3ccsc3C(=O)c3cocc3-c3ccncn3)N(C)C(=O)C2=C1c1cocc1C(=O)c1sccc1-c1ccncn1	-5.5007	-2.72132
1703	O=C(O)c1c(-c2cnc(C3CSc4cscc4S3)nn2)noc1-c1cnc(C2COc3cscc3S2)nn1	-5.8289	-3.1681
1704	Cn1c(=O)c2c(C#N)c3c4cccc5c(C#N)ccc(c3c(-c3cscc3C(=O)O)c2c1=O)c54	-6.92644	-3.50766
1705	O=c1ccccn1-c1ccnc(-c2sc(-c3nccc(-n4ccccc4=O)n3)c3c2SCCO3)n1	-5.90202	-2.30639
1706	O=C(n1ccnc1)n1ccnc1-c1nccc(C=Cc2ccncn2)n1	-6.68165	-2.86386
1707	Cn1c(=O)c2c(-c3scc(C#N)c3C(=O)O)c3c4cccc5cccc(c3c(-c3csc(C#N)c3C(=O)O)c2c1=O)c54	-6.6095	-3.08549
1708	Cn1c(=O)c2cc(-c3c(F)ccc4nsnc34)c3c(=O)n(C)c(=O)c4cc(-c5nc(C#N)c(C#N)n5C)c(c1=O)c2c43	-7.06224	-3.95273
1709	O=C(O)c1c(-c2cncnc2)csc1-c1ncccn1	-6.70225	-2.84395
1710	N#Cc1cc(C#N)c(-c2ccnc(-c3sc(C4COc5nsnc5O4)c4c3SCCS4)n2)s1	-6.06793	-3.31439
1711	O=C(c1cccs1)c1ccoc1-c1ccnc(-c2c3cc(C4COc5nsnc5O4)sc3nc3sc(F)c(F)c23)n1	-6.23488	-2.43723
1712	N#Cc1sc(-c2ncc(-c3ccncn3)cn2)c(C#N)c1-c1ncc(-c2ccncn2)nn1	-6.959	-3.60019
1713	CN1C(=O)C2=C(c3cnc(-c4c5c(cc6cscc46)N=S=N5)nc3)N(C)C(=O)C2=C1c1ccc(C(=O)c2ccoc2)s1	-5.27729	-3.55634
1714	c1cc(-c2cnc(-c3nc4sccc4s3)nn2)nc(-c2cnc(-c3nc4sccc4s3)nc2)n1	-6.21947	-3.08931
1715	Cc1nc2c(-c3c(F)c(F)cc4nsnc34)sc(-c3ccc4ncoc4c3)c2nc1C	-5.72885	-2.99728
1716	c1ncnc(-c2c3c(c(-c4nccc(-c5c6c(cc7cscc57)N=S=N6)n4)c4cscc24)N=S=N3)nc(C#N)c1C#N	-5.57908	-3.60582
1717	Cn1c(=O)c2c(-c3csc(C=C4Sc5ccccc5S4)c3C(=O)O)c3c4cccc5cccc(c3c(-c3noc(C=C6Sc7ccccc7S6)c3C(=O)O)c2c1=O)c54	-5.42162	-2.65728
1718	O=C(O)c1c(-c2ncnc(-c3ccncn3)n2)csc1-c1ccnc(-c2ccncn2)n1	-6.82527	-2.92158
1719	Cc1nc2c(-c3ccc(C(=O)c4cocc4-c4cscc4C(=O)O)s3)sc(C3COc4nsnc4O3)c2nc1C	-5.87155	-3
1720	c1cc(C2COc3nsnc3O2)ncc1-c1cnc(-c2cc3ccn4c5ccccc5sc(c2)c34)nc1	-5.28594	-2.19491
1721	N#Cc1sc(C#Cc2onc(-c3nc4ccccc4[nH]3)c2C(=O)O)c(C#N)c1-c1scc(-c2occc2C(=O)c2cccs2)c1C(=O)O	-6.49498	-2.99676
1722	N#CC(C#N)=C1C=C(c2ccc(C(=O)c3cocc3[SiH]3C=C4OCCOC4=C3)s2)C(=O)N(C)C1=O	-5.755	-3.90206
1723	CN1C(=Cc2cnc(-c3nccc(-c4cncnn4)n3)nn2)Oc2ccccc21	-5.58808	-2.36894
1724	N#CC(C#N)=C1C=C(c2ccnc(C3COc4nsnc4O3)n2)OC(c2ncnc(C3COc4nsnc4O3)n2)=C1	-6.513	-3.9761
1725	Fc1c(F)c(-c2nccc(-c3nc4sccc4s3)n2)c(F)c(F)c1-c1nccc(-c2cc3cc4c(F)c(F)sc4nc3s2)n1	-6.34424	-2.69924
1726	CN1C(=O)C2=C(c3csc(-c4c(F)c(F)c(F)c(F)c4F)c3C(=O)O)N(C)C(=O)C2=C1c1scc2c1SCCO2	-5.30343	-2.58527
1727	CC1(C)c2cc3c(cc2-c2sccc21)C(C)(C)c1cc(-c2ncnc([SiH]4C=C5OCCOC5=C4)n3)sc12	-5.53363	-2.59829
1728	CN1C(=O)C2=C(c3nccc(-c4nc5ccsc5s4)n3)N(C)C(=O)C2=C1c1ccncn1	-5.74486	-3.29887
1729	Cn1c(=O)c2ccc(-c3cc4c(=O)[nH]c(=O)c5ccc6c(=O)[nH]c(=O)c3c6c54)c2c1	-6.02116	-3.77607
1730	c1ccc(C(=C(c2ccccc2)c2ccc(-c3nc4ccc(-c5nc6sccc6s5)cc4o3)cc2)c2ccc(-c3nc4ccc(-c5nc6ccsc6s5)cc4o3)cc2)cc1	-5.55393	-2.52653
1731	CN1C(=O)C(=Cc2nccc(C(=O)O)n2)c(C#N)c1C1=CC=C(C(=O)O)C2N=C(F)C(F)=NC12	-6.5936	-3.48666
1732	c1ccc([Si]2(c3ccccc3)c3ccsc3-c3sc(-c4ncnc(-c5ncncn5)n4)cc32)cc1	-5.66566	-2.71329
1733	O=C(c1ncc(-c2nc3ccsc3s2)cn1)c1ncc(-c2cc3c(s2)-c2sccc2[Si]3(c2ccccc2)c2ccccc2)cn1	-5.82977	-2.69699
1734	CN1C(=Cc2noc(-c3c(-c4c(F)ccc5nsnc45)sc4ccc(C#N)cc34)c2C(=O)O)Sc2ccccc21	-5.31216	-3.08574
1735	CN1C(=O)C(=CC2=CC(=C(C#N)C#N)C=C(c3ncnc(-n4ccccc4=O)n3)O2)C(=O)N(C)C1=O	-6.40222	-4.06763
1736	O=C(O)c1cnc(-c2cocc2C(=O)c2sccc2-c2cnc(C(=O)O)nc2)nn1	-7.21065	-3.05653
1737	Cn1c(=O)c2c(-c3c(F)c(F)cc(F)c3F)c3c4cccc5cccc(c3c(-c3csc(C=C6Sc7ccccc7S6)c3C(=O)O)c2c1=O)c54	-5.46954	-2.75256
1738	c1nc(-c2nc3ccc(C4COc5nsnc5O4)cc3o2)nc(-c2scc3c2OCCS3)n1	-6.10916	-2.63898
1739	Fc1sc2nc3sc(-c4cnc(-c5ccncn5)nc4)cc3c(-c3nc4ccc(C(F)(F)F)cc4o3)c2c1	-6.4203	-3.31178
1740	N#Cc1ccc2sc(-c3sccc3C(=O)O)c(C#N)c2c1	-6.73335	-2.98949
1741	N#Cc1sc(-c2ccncn2)c(C#N)c1-c1ccsc1C(=O)c1ccoc1	-6.7935	-3.12387
1742	N#Cc1cnc(C(=C(c2ccc(C#N)cc2)c2ncc(-c3nccnn3)cn2)c2ccc(C(=O)O)cc2)nc1	-6.67151	-3.253
1743	Cc1c(-c2cnc(-c3cncnn3)nc2)sc2sc3sc(C4COc5nsnc5O4)c(C#N)c3c12	-6.42982	-3.10239
1744	CN1C(=O)C2=C(c3c(F)c(F)cc(F)c3F)N(C)C(=O)C2=C1c1scc2c1SCCO2	-5.43366	-2.73813
1745	Cn1c(=O)c2c(C#N)c3c4cccc5cccc(c3c(-c3scc6c3OCCS6)c2c1=O)c54	-5.946	-3.00186
1746	Fc1c(F)c(C=Cc2ccnc(-c3ccncn3)n2)c(F)c(F)c1-c1ccnc(-c2ccncn2)n1	-6.63996	-3.01012
1747	O=C(c1ccc(-c2nccc(C=CC3COc4nsnc4O3)n2)s1)c1cocc1-c1sccc1C(=O)O	-6.33121	-2.55388
1748	Nc1ccc(-c2ccnc(-c3nc(F)c(-c4ncnc(-c5ccc(N)cc5)n4)c4nsnc34)n2)cc1	-5.67687	-3.12684
1749	C[Si]1(C)c2cc(-c3cnc(-c4oncc4C(=O)O)nc3)sc2-c2sc(C3COc4nsnc4O3)cc21	-6.19498	-3.30108
1750	C(=Cc1ncc(-c2nc3ccsc3s2)nn1)c1ccnc(-c2ncc(-c3nc4ccsc4s3)cn2)n1	-6.26536	-2.96583
1751	CN1C(=O)C(=Cc2ccc3c(c2)sc2cc(-c4cnc(-c5scc6c5OCCS6)nc4)cc4ccn3c42)C(=O)N(C)C1=O	-5.5178	-2.88815
1752	N#Cc1cnc(-c2onc(-c3ncc(N4C(=O)c5ccccc5C4=O)nn3)c2C(=O)O)nn1	-7.07689	-3.27026
1753	C[Si]1(C)C(C(=O)O)=C2OCCOC2=C1c1cocc1C(=O)c1ccc(-c2ccnc(C3COc4cscc4S3)n2)s1	-5.69443	-2.96321
1754	CN1C(=O)C(=C2C(=O)N(C)c3cc(-c4scc5c4SCCS5)ccc32)c2ccc(-c3nccc(C=CC#N)n3)cc21	-5.64423	-3.16271
1755	C[Si]1(C)C=C2OCCOC2=C1c1cnc(-c2occc2C(=O)c2ccc(C3CSc4cscc4S3)s2)nc1	-5.44357	-2.33168
1756	CN1C(=O)C(=C2C(=O)N(C)c3cc(-c4ncnc(C=Cc5ccncn5)n4)ccc32)c2ccc(-c3ncc(C#N)cn3)cc21	-6.115	-3.53934
1757	O=C1c2ccccc2C(=O)N1c1nccc(C=Cc2ccnc(-c3nccc(N4C(=O)c5ccccc5C4=O)n3)n2)n1	-6.52183	-2.7364
1758	N#Cc1c(F)c(F)c(C=C(c2ccnc(-c3c4c(cc5cscc35)N=S=N4)n2)c2c(F)c(F)c(F)c(F)c2F)c(F)c1F	-5.6237	-3.44796
1759	N#Cc1sc(-c2cocc2C(=O)c2sccc2C#N)c2c1SCCO2	-6.37287	-2.81532
1760	CN1C(=O)C(=Cc2cc3c(=O)n(C)c(=O)c4c(-c5nc6ccccc6o5)cc5c(=O)n(C)c(=O)c2c5c34)n1	-6.9213	-4.12676
1761	CN1C(=O)C(=CC2=C3OCCOC3=C(c3c(-c4cscc4C(=O)O)sc4ccc(C#N)cc34)[Si]2(C)C)C(=O)N(C)C1=O	-5.88505	-2.85374
1762	N#CC(C#N)=C1C=C(c2sc(C#N)c(-c3c(F)ccc4nsnc34)c2C#N)SC(C#N)c1C#N	-7.37094	-3.91087
1763	O=C(O)c1conc1-c1c(F)c(F)c(-c2ncccn2)c(F)c1F	-6.99781	-2.25254
1764	O=C(O)c1cscc1-c1nccc(-c2noc(-c3nc4ccsc4s3)c2C(=O)O)n1	-6.62134	-2.73515
1765	CN1C(=O)C2=C(c3ccnc(-c4ccncn4)n3)N(C)C(=O)C2=C1c1nccc(C=Cc2ccncn2)n1	-5.75867	-3.30302
1766	O=C(c1cocc1-c1ccnc(-c2nc3ccccc3s2)n1)c1sccc1-c1nccc(-c2nc3ccccc3s2)n1	-6.36984	-2.49022
1767	O=C(c1cocc1-c1ncnc(C2=C3OCCOC3=C(c3ccncn3)[Si]2(C)C)n1)c1ccsc1-c1ncccn1	-5.97528	-2.59051
1768	N#Cc1cocc1C(=O)c1sccc1-c1scc(C(=O)O)c1C(=O)O	-6.49907	-2.68299
1769	O=C(c1ccc(-c2cnc(-c3sc4c(sc5c(F)csc54)c3F)nc2)s1)c1ccoc1C1COc2nsnc2O1	-6.07289	-3.03913
1770	c1nc(C2COc3cscc3S2)ncc1-c1cnc(-c2nc3ccccc3[nH]2)nc1	-5.7237	-2.76882
1771	N#Cc1ccc2sc(-c3cncnn3)c(-c3ccnc(C#Cc4sc(C#N)c(F)c4F)n3)cc21	-6.79923	-3.24894
1772	N#Cc1nc2ccc(C(=C(c3ccc(C(=O)O)cc3)c3ccc(C(=O)O)cc3)c3ccc(C(=O)O)cc3)c2c1	-6.38526	-2.96094
1773	C1=C(c2cnc(-c3nc4ccsc4s3)nc2)SC(c2cnc(-c3nc4ccsc4s3)nc2)=C1	-5.80856	-3.18119
1774	CN1C(=O)C(=Cc2cnc(-c3csc4ccc(C#N)cc34)nc2)C(=O)N(C)C1=O	-6.77792	-3.41141
1775	C[Si]1(C)c2cc(C3=CC=C(C#N)C4N=C(F)C(F)=NC34)sc2-c2sc(C3COc4nsnc4O3)cc21	-5.79739	-3.13217
1776	O=C1Nc2cc(-c3nccc(-c4ccc5c(c4)sc4cccc6ccn5c64)n3)c3c(=O)[nH]c(=O)c4ccc1c2c43	-5.25793	-3.69067
1777	c1cc2ccn3c4ccc(-c5cnc(C6COc7nsnc7O6)nn5)cc4sc(c1)c23	-5.52282	-2.81364
1778	O=c1ccccn1-c1ncc(-c2ccc3c(c2)sc2cc(-c4cnc(-n5ccccc5=O)nc4)cc4ccn3c42)nc1	-5.52993	-2.31277
1779	Cc1oc2ccccc2c(=O)c1-c1ccnc(-c2csc(-c3ncccn3)c2C(=O)O)n1	-6.23679	-2.2269
1780	N#Cc1c(-c2nccc(-c3scc4c3SCCS4)n2)sc2sc3sc(C4COc5nsnc5O4)c(C#N)c3c12	-6.20799	-2.54139
1781	O=C(c1cocc1-c1c(F)c(F)c(-c2ncnc(-c3nc4ccsc4s3)n2)s1)c1cocc1-c1ncccn1	-6.24025	-2.74112
1782	C=Cc1ccnc(-c2cocc2C(=O)c2ccc(-c3sc4c(sc5c(F)c(C=C6C(=O)N(C)C(=O)N(C)C6=O)sc54)c3F)cn2)n1	-6.19204	-3.14069
1783	N#Cc1cnc(-c2cc(F)c(C(=O)c3c(F)c(F)c(-c4ccncn4)c4nsnc34)c(F)c2F)nn1	-7.37466	-3.59046
1784	CN1C(=O)C2=C(c3ncc(-c4ncncn4)nn3)N(C)C(=O)C2=C1c1ncc(-c2ncccn2)cn1	-5.55692	-3.56487
1785	N#Cc1csc([Si]2(c3onc(C#N)c3C(=O)O)c3ccsc3-c3sccc32)c1C(=O)O	-5.87042	-2.80088
1786	CN1C=C2C(=O)N(C)C(c3cc4c(s3)-c3sc(C=C5C(=O)N(C)C(=O)N(C)C5=O)cc3C43C(=O)N(C)C(=O)N(C)C3=O)=C2C1=O	-5.89022	-3.73819
1787	O=C(c1cccs1)c1ccoc1-c1scc(-c2occc2C(=O)c2cccs2)c1C(=O)O	-6.13815	-2.40574
1788	N#Cc1ccc2sc([Si]3(C#Cc4sc(C#N)c(F)c4F)C=C4OCCOC4=C3)c(C3=CC=CC4N=C(F)C(F)=NC34)c2c1	-6.15115	-2.83972
1789	N#Cc1cc2cc(-c3ccnc(-c4nccn4C(=O)n4ccnc4)n3)c(-c3ccncn3)c2c1	-6.73188	-3.04095
1790	CN1C(=Cc2cnc(-c3c(-c4cocc4C(=O)c4cccs4)sc4ccc(C#N)cc34)nn2)C(C)(C)c2ccccc21	-5.5455	-2.32099
1791	Fc1nc(-c2ccnc(-c3c4c(c(C5COc6nsnc6O5)c5cscc35)N=S=N4)n2)ncn1	-5.72202	-3.88844
1792	O=C(O)c1ccc2nc(-c3scc4c3SCCO4)oc2c1	-5.89928	-2.30129
1793	N#Cc1ccc(C(=C(c2ccc(C#N)cc2)c2cncnn2)c2cnc(C=Cc3ccncn3)nc2)cc1	-6.58243	-3.22626
1794	CN1C(=O)C2=C(c3nccc(-c4nc5sccc5s4)n3)N(C)C(=O)C2=C1C=Cc1ccncn1	-5.50215	-3.2902
1795	CN1C(=O)C(=Cc2cnc(-c3nccc(-c4c(C#N)csc4C#N)n3)nn2)C(c2ccccc2)(c2ccccc2)c2ccccc21	-5.70576	-3.12971
1796	N#CC(C#N)=C1C=C(c2noc(C(=O)O)c2C(=O)O)OC(c2sc3ccc(C#N)cc3c2C(=O)O)=C1	-6.93249	-3.74304
1797	O=C(O)c1scc(-c2cocc2C(=O)c2sccc2-c2onc(C(=O)O)c2C(=O)O)c1C(=O)O	-7.08016	-2.92949
1798	Cc1oc2ccccc2c(=O)c1-c1nccc(-c2sc3ccc(C#N)cc3c2-c2oncc2C(=O)O)n1	-6.70574	-2.78172
1799	N#Cc1ccc2c(c1)NC(=O)C2=c1ccc(=c2ccc(=C3C(=O)Nc4cc(-c5ccnc(-c6nc(C#N)c(C#N)n6C)n5)ccc43)s2)s1	-5.72834	-4.09253
1800	O=C(c1cccs1)c1cocc1-c1c(F)c(F)c(-c2sccc2C(=O)O)c(F)c1F	-6.58074	-2.31828
1801	N#Cc1ccc2sc(-c3cc4ccn5c6ccc(C7COc8nsnc8O7)cc6sc(c3)c45)c(-c3scc4c3OCCS4)c2c1	-5.5428	-1.94521
1802	Cc1nc2c(-c3ncc(C=C4Sc5ccccc5S4)nn3)sc(-c3ncc(C=C4Oc5ccccc5N4C)nn3)c2nc1C	-5.26592	-2.63509
1803	Cc1nc2c(C(=O)O)sc(C3=C4C(=O)N(C)C(c5c(F)c(F)cc(F)c5F)=C4C(=O)N3C)c2nc1C	-5.69349	-3.47887
1804	O=C(c1ccc(-c2cnc(-c3nc4ccccc4[nH]3)nc2)s1)c1ccoc1-c1cnc(-c2nc3ccccc3[nH]2)nn1	-6.18064	-2.97174
1805	Fc1csc2c1sc1c(F)c(-c3cnc(-c4ccc5nc(C6COc7nsnc7O6)oc5c4)nc3)sc12	-6.11993	-2.68228
1806	c1cc(C2COc3nsnc3O2)nc(-c2ccncn2)n1	-6.7633	-2.65458
1807	Nc1ccc(-c2nccc(-c3ccc(C(=C(c4ccccc4)c4ccc(C=Cc5ccncn5)cc4)c4ccccc4)cc3)n2)cc1	-5.34737	-2.36527
1808	CN1C(=O)C2=C(c3nccc(C=CC=C4OCCOC4=C3)n2)C(c2ccccc2)(c2ccccc2)c2ccccc21	-5.5024	-2.93812
1809	N#CC(C#N)=C1C(=CC=C2Oc3ccccc3N2c2ccnc(-c3cnc(-c4cncnn4)nc3)n2)C(=O)c2ccccc21	-5.95718	-3.29711
1810	O=C(n1ccnc1)n1cncc1-c1nccc(C=Cc2ncnc(-c3nc4ccccc4o3)n2)n1	-6.77217	-3.18854
1811	N#Cc1ccc2sc(-c3csc(-c4ccc(N)cc4)c3C(=O)O)c(-c3scc4c3OCCS4)c2c1	-5.49419	-1.71284
1812	CN1C(=O)C2=C(c3nccc(-c4nccn4C(=O)n4ccnc4)n3)N(C)C(=O)C2=C1C1=CC=CC2N=C(F)C(F)=NC12	-5.66594	-3.31412
1813	C[Si]1(C)C(c2cc(F)cc3nsnc23)=C2OCCOC2=C1c1c(F)ccc2nsnc12	-5.2781	-2.80693
1814	CN1C(=O)C(=Cc2cc3ccn4c5ccc(-c6nccc(-c7cncnc7)n6)cc5sc(c2)c34)C(=O)N(C)C1=O	-5.48273	-2.79933
1815	N#CC(C#N)=C1C(=CC=C2Sc3ccccc3N2c2onc(-c3ccc(C(=O)c4cocc4-c4ncncn4)s3)c2C(=O)O)cc1	-5.76917	-3.16432
1816	N#Cc1ccoc1C(=O)c1cocc1-c1ccc2c(c1)sc1cc(C3COc4nsnc4O3)cc3ccn2c31	-5.48248	-2.96996
1817	Cn1c(=O)c2c(C3=CC(=C(C#N)C#N)C=CS3)c3c4ccc(C#N)c5cccc(c3c(-c3c(F)c(F)cc(F)c3F)c2c1=O)c54	-6.43562	-3.76026
1818	C=Cc1ccnc(-c2ncc(-c3ccncn3)nc2)n1	-6.77794	-2.54113
1819	O=C(O)c1c(C2COc3nsnc3O2)noc1-c1nccc(-c2c(F)c(F)cc(F)c2F)n1	-6.49997	-3.27334
1820	Fc1cc(-c2ncc(-c3cnc(C4COc5nsnc5O4)nn3)cn2)c2nsnc2c1C1COc2nsnc2O1	-6.51707	-3.64037
1821	C[Si]1(C)c2cc(-c3ccncn3)sc2-c2sc(-c3ccnc(-c4scc5c4SCCO5)n3)cc21	-5.52995	-2.59037
1822	O=C1Nc2cc(-c3sccc3C(=O)O)ccc2C1=c1ccc(=c2ccc(=C3C(=O)Nc4cc(-c5onc(-c6ccc(N)cc6)c5C(=O)O)ccc43)s2)s1	-5.33743	-3.52225
1823	N#Cc1csc(C#N)c1-c1ncnc(-c2sc(C#N)c(-c3nc4ccsc4s3)c2C#N)n1	-6.41526	-3.64852
1824	O=C(c1ccc(-c2noc(-c3ccc(C(=O)c4ccoc4)s3)c2C(=O)O)s1)c1cocc1-c1nocc1C(=O)O	-6.65188	-2.94135
1825	c1cc(-c2ncc(-c3scc4c3OCCS4)cn2)ncn1	-6.00612	-2.34859
1826	O=C(c1csc(-c2nc3sccc3s2)c1C(=O)O)c1csc(-c2nc3ccsc3s2)c1C(=O)O	-6.18725	-2.77561
1827	N#Cc1sc(C2COc3nsnc3O2)c(C#N)c1-c1nccc(C=Cc2ccc3ncoc3c2)n1	-6.49874	-2.99951
1828	CC1(C)c2cc3c(cc2-c2sccc21)C(C)(C)c1cc(-c2c(C(=Cc4ccc(C(=O)O)cc4)c4ccc(C(=O)O)cc4)sc4ccc(C#N)cc34)c2nc1C	-5.55236	-2.69921
1829	CN1C(=O)C(=Cc2cc(F)c(-c3ccc(C(=O)c4cocc4-c4oncc4C(=O)O)s3)c3nsnc23)C(=O)N(C)C1=O	-6.40324	-3.7503
1830	CN1C(=O)C(=Cc2sc(-c3nccc(-c4c5ccsc5nc5sc(F)c(F)c45)n3)c3c2OCCS3)C(=O)N(C)C1=O	-6.02286	-3.00031
1831	O=C(O)c1ccsc1-c1cnc(-c2c(F)c(F)c(C3COc4nsnc4O3)c(F)c2F)nc1	-6.57391	-2.67696
1832	C=Cc1ccnc(C(=C(c2nccc(C=CC#N)n2)c2cccs2)c2cccs2)n1	-5.59219	-2.60507
1833	Cc1nc2c(C#N)sc(-c3ccc4nc(C#Cc5sc(C#N)c(F)c5F)oc4c3)c2nc1C	-6.27533	-3.59918
1834	O=C(O)c1nccc(-c2ccc3c(c2)sc2cc(-c4nccc(C(=O)O)n4)cc4ccn3c42)n1	-5.74193	-2.76
1835	N#Cc1ccc2sc(-c3onc(C4COc5nsnc5O4)c3C(=O)O)c(C(F)(F)F)c2c1	-6.86103	-3.22494
1836	O=C(O)c1c(-c2ccnc(-c3nc4ccccc4[nH]3)n2)noc1-c1cnc(-c2ccc3nsnc3c2)nc1	-6.40452	-3.20134
1837	N#CC(C#N)=C1C=COC(c2c(C3=CC(=C(C#N)C#N)C=C(c4nc5ccccc5[nH]4)S3)sc3ccc(C#N)cc23)=C1	-6.31579	-3.92604
1838	CN1C(=O)C2=C(C=Cc3ccnc(-c4ccncn4)n3)N(C)C(=O)C2=C1C=Cc1ccnc(-c2cncnn2)n1	-5.58039	-3.55262
1839	Fc1c(F)c(-c2ncc(-c3ccncn3)cn2)c(F)c(F)c1-c1nccc(-c2c(F)c(F)c(C(=O)O)c(F)c2F)n1	-6.92989	-2.79602
1840	N#Cc1sc(-c2cncn2C(=O)n2ccnc2)c(C#N)c1-c1ccnc(-c2cocc2C(=O)c2sccc2C#N)n1	-6.7798	-3.19699
1841	O=C(n1ccnc1)n1cncc1-c1ncnc(-c2ccnc(-c3ncnc(-c4nccn4C(=O)n4ccnc4)n3)n2)n1	-6.8561	-3.15452
1842	c1cc(-c2cnc(-c3ncnc(-c4nc5ccccc5o4)n3)nc2)nc(-c2nc3ccsc3s2)n1	-6.37787	-2.95382
1843	O=C(O)c1conc1-c1ccc(C(=O)c2ccoc2-c2c(F)c(F)c(-c3occc3C(=O)c3cccs3)c(F)c2F)s1	-6.40948	-2.62928
1844	CN1C(=O)C(=Cc2onc(-c3nccc(-c4sc5sc6scc(C#N)c6c5c4C#N)n3)c2C(=O)O)C(=O)N(C)C1=O	-6.97555	-3.35451
1845	O=C(O)c1cnoc1C=Cc1ccnc(-c2ccnc(C3COc4cscc4S3)n2)n1	-5.70005	-3.0961
1846	Fc1c(F)c(-c2cnc(C3COc4nsnc4O3)nc2)c1F	-6.51182	-2.7529
1847	O=C(O)c1c(-c2ccnc(-c3csc(C(F)(F)F)c3C(=O)O)n2)csc1-c1c(F)c(F)c(C(F)(F)F)c(F)c1F	-6.8339	-2.35541
1848	O=C(O)c1cocc1C(=O)c1sccc1-c1csc(-c2c(F)c(F)cc(F)c2F)c1C(=O)O	-6.73292	-2.61305
1849	Cc1nc2c(-c3ncccn3)sc(N3C(=S)c4ccccc4C3=O)c2nc1C	-5.61712	-2.86087
1850	N#Cc1cnc(C=Cc2ccnc(-c3sc(C#N)c(-c4nc5ccccc5[nH]4)c3C#N)n2)nc1	-6.45445	-3.66444
1851	N#Cc1ccc(C(=O)c2cocc2-c2nccc(C(F)(F)F)n2)s1	-6.99775	-3.02299
1852	CN1C(=O)C2=C(c3onc(C(=O)O)c3C(=O)O)N(C)C(=O)C2=C1C1=CC(=C(C#N)C#N)C=CO1	-6.34323	-4.22128
1853	C=Cc1ccnc(-c2cc3c(s2)-c2sccc2[Si]3(c2ccccc2)c2ccccc2)n1	-5.34204	-2.11479
1854	N#Cc1sc(-c2nccc(C#N)n2)c(C#N)c1-c1cnc(-c2ccc(C(=O)c3ccoc3)s2)nc1	-6.88792	-3.52598
1855	O=C(c1ccc(-c2cscc2C(=O)O)s1)c1cocc1-c1sccc1C(=O)O	-6.11051	-2.06735
1856	CC1(C)OC(=C(C#N)C#N)C(C#N)=C1c1nc2ccc(-c3occc3C(=O)c3cccs3)cc21	-6.42587	-3.972
1857	O=C1Nc2cc(C(=O)O)ccc2C1=c1ccc(=c2ccc(=C3C(=O)Nc4cc(-c5ccsc5C(=O)c5ccoc5)ccc43)s2)s1	-5.42938	-3.56712
1858	O=c1ccccn1C=Cc1ccnc(-c2c3cc(-n4ccccc4=O)sc3nc3sc(F)c(F)c23)n1	-5.83344	-2.39627
1859	FC1=NC2C=CC=C(c3nccc(-c4sc(C5COc6nsnc6O5)c5c4OCCS5)n3)C2N=C1F	-6.18046	-2.32577
1860	N#Cc1sc(-c2sc3ccc(C#N)cc3c2-c2scc3c2OCCS3)c(C#N)c1C(=O)O	-6.23398	-3.10273
1861	N#Cc1ccc2sc(-c3occc3C(=O)c3cccs3)c(-c3cocc3C(=O)c3sccc3-c3ccncn3)c2c1	-6.10853	-2.63058
1862	O=C(O)c1c(C2COc3nsnc3O2)noc1-c1ccnc(-c2ccc(C(=O)c3ccoc3C3COc4nsnc4O3)s2)n1	-6.44256	-3.44516
1863	C[Si]1(C)C(C=Cc2ccncn2)=C2OCCOC2=C1C1COc2nsnc2O1	-5.66292	-2.62436
1864	CN1C(=O)C2=C(c3oncc3C(=O)O)N(C)C(=O)C2=C1c1cnc(C2COc3nsnc3O2)nc1	-6.19763	-3.74744
1865	C[Si]1(C)C(c2nc3ccc(C(=O)O)cc3o2)=C2OCCOC2=C1c1ccc(C(=O)c2ccoc2)s1	-5.53139	-2.78678
1866	O=C(c1cnc(-c2nccn2C(=O)n2ccnc2)nn1)c1ccnc(-c2nc3ccccc3[nH]2)n1	-6.31606	-3.42334
1867	N#Cc1sc(-c2ncc(-c3cc4ccn5c6ccccc6sc(c3)c45)cn2)c(C#N)c1-c1nccc(C=Cc2ccc(N)cc2)n1	-5.41579	-2.56906
1868	Nc1ccc(C=Cc2ccnc(C=Cc3ccnc(C=Cc4ccnc(-c5ccc(N)cc5)n4)n3)n2)cc1	-5.38116	-2.28376
1869	c1ccc2c(c1)NC(=O)C2=c1ccc(=c2ccc(=C3C(=O)Nc4cc(-c5ccc6ncoc6c5)ccc43)s2)s1	-5.19883	-3.61257
1870	O=C(c1ccc2ncoc2c1)c1ncccn1	-6.70856	-2.57023
1871	c1ccc2c(c1)NC(=O)C2=c1ccc(=c2ccc(=C3C(=O)Nc4cc(-c5nocc5C(=O)O)ccc43)s2)s1	-5.24859	-3.63438
1872	O=C(O)c1c(C2COc3nsnc3O2)noc1-c1nccc(C(=Cc2ccc(C(=O)O)cc2)c2ccc(C(=O)O)cc2)n1	-6.46257	-3.21787
1873	C=Cc1ccnc(-c2ncc(-c3nccc(C=Cc4c(C)oc(=O)c5ccccc45)n3)nc2)n1	-6.25458	-2.23708
1874	CN1C(=O)C2=C(c3c(F)cc(C4COc5nsnc5O4)c4nsnc34)N(C)C(=O)C2=C1c1cc(F)cc2nsnc12	-5.71218	-3.56519
1875	O=C1Nc2cc(-c3ccnc(-c4nc5ccccc5s4)n3)ccc2C1=c1ccc(=c2ccc(=C3C(=O)Nc4cc(-c5nccnn5)ccc43)s2)s1	-5.4279	-3.76374
1876	O=C(O)c1c(-c2ncccn2)csc1-c1csc(-c2ccc(C(=O)c3ccoc3)s2)c1C(=O)O	-6.1765	-2.49365
1877	C=Cc1ccnc(-c2cocc2C(=O)c2ccc(-c3cnc(C=C4C(=O)N(C)C(=O)N(C)C4=O)nn3)s2)=C1	-6.23007	-3.52626
1878	C(=Cc1ccncn1)c1cnc(C=Cc2ccnc(-c3ccc4ncoc4c3)n2)nc1	-6.38085	-3.00585
1879	Cn1c(=O)c2c(-c3onc(C4COc5cscc5S4)c3C(=O)O)c3c4cccc5c(C#N)ccc(c3c(-c3csc(C6COc7cscc7S6)c3C(=O)O)c2c1=O)c54	-5.83597	-3.45665
1880	CN1C(=O)C2=C(c3cc(F)c(-c4nc(C#N)c(C#N)n4C)c4nsnc34)N(C)C(=O)C2=C1C=Cc1ccncn1	-5.83165	-3.96765
1881	CN1C(=O)C(=CC2=CC(=C(C#N)C#N)C=C(c3ncc(-c4c(F)c(F)cc(F)c4F)cn3)S2)C(=O)N(C)C1=O	-6.36003	-3.91809
1882	O=C(c1cccs1)c1cocc1-c1noc(-c2c(F)c(F)c(C(=O)O)c(F)c2F)c1C(=O)O	-6.91733	-2.6451
1883	CN1C(=Cc2nccc(C3=CC(=C(C#N)C#N)C=C(c4ccnc(C=C5Oc6ccccc6N5C)n4)S3)n2)Sc2ccccc21	-5.30274	-3.03749
1884	C[Si]1(C)C(c2ccnc(-c3ccncn3)n2)=C2OCCOC2=C1c1nccc(-c2ccncn2)n1	-5.91124	-2.58826
1885	CN1C(=Cc2ccnc(-c3c(-c4ccncn4)sc4ccc(C#N)cc34)n2)Oc2ccccc21	-5.67616	-2.26814
1886	c1cc2ccn3c4ccc(-c5ccnc(-c6ccnc(C7COc8nsnc8O7)n6)n5)cc4sc(c1)c23	-5.43513	-2.57128
1887	O=C(c1cccs1)c1cocc1-c1ncnc(-c2occc2C(=O)c2ccc(-c3nc4ccccc4s3)s2)n1	-6.21889	-2.68136
1888	N#CC(C#N)=C1C=C(c2scc3c2SCCO3)SC(c2scc3c2SCCS3)=C1	-5.7778	-2.86757
1889	CN1C(=O)C2=C(c3nc4ccccc4o3)N(C)C(=O)C2=C1C=Cc1ccncn1	-5.53625	-3.43815
1890	N#Cc1ccc2sc(-c3noc(C(F)(F)F)c3C(=O)O)c(-c3nocc3C(=O)O)c2c1	-6.8703	-2.63793
1891	Cc1nc2c(-c3ccnc(-c4nccnn4)n3)sc(-c3nccc(-c4nc5ccccc5s4)n3)c2nc1C	-6.13329	-2.93815
1892	CN1C(=O)C2=C(c3scc4c3OCCS4)N(C)C(=O)C2=C1C1=CC(=C(C#N)C#N)C=C(C2COc3nsnc3O2)O1	-5.82863	-3.62467
1893	N#CC(C#N)=C1C=C(C=Cc2ccnc(-n3ccccc3=O)n2)SC(c2ccnc(-n3ccccc3=O)n2)=C1	-6.15045	-3.65658
1894	Cc1nc2c(-c3ccncn3)sc(-c3ncc(C#N)s3)c2nc1C	-6.17192	-3.47057
1895	O=C(c1cocc1-c1ncnc(-c2ccc3ncoc3c2)n1)c1sccc1C1COc2nsnc2O1	-6.47782	-2.53881
1896	N#CC(C#N)=C1C(=CC=C2Oc3ccccc3N2c2cnc(-c3ncnc(-c4ccncn4)n3)nn2)C(=O)c2ccccc21	-6.01894	-3.41842
1897	O=C(O)c1csc(-c2cc3cc(C#N)ccc3s2)c1C(=O)O	-6.55417	-2.51611
1898	Fc1c(F)c(C2COc3nsnc3O2)c2nsnc2c1-c1ccnc([SiH]2C=C3OCCOC3=C2)n1	-5.81617	-3.34708
1899	N#Cc1ccc2sc(-c3ccsc3C(=O)c3cocc3C3COc4nsnc4O3)c(-c3ccncn3)c2c1	-6.38948	-2.7493
1900	CN1C(=Cc2nccc(C=Cc3nccc(-c4c(F)c(F)cc5nsnc45)n3)n2)C(c2ccccc2)(c2ccccc2)c2ccccc21	-5.24858	-3.02398
1901	Cn1c(=Cc2scc(-c3c(-c4ccncn4)sc4ccc(C#N)cc34)c2C(=O)O)C(c2ccccc2)(c2ccccc2)c2ccccc21	-5.51584	-2.39459
1902	CC1(C)SC(=C(C#N)C#N)C(C#N)=C1c1scc(-c2sc3ccc(C#N)cc3c2-c2oncc2C(=O)O)c1C(=O)O	-6.9515	-3.71711
1903	Cn1c(=O)c2cc(-c3nccc(C=Cc4ccncn4)n3)c3c(=O)n(C)c(=O)c4cc(C=Cc5ccncn5)c(c1=O)c2c43	-6.72455	-3.65999
1904	CN1C(=O)C2=C(c3ncc(-c4nc5ccccc5[nH]4)cn3)N(C)C(=O)C2=C1c1ncccn1	-5.23078	-3.19544
1905	O=C(c1ccoc1)c1sccc1-c1ncc(-c2c3c(c(C4COc5nsnc5O4)c4cscc24)N=S=N3)nc1	-5.77955	-3.67759
1906	N#Cc1ccc2sc(-c3sc4c(sc5c(F)csc54)c3F)c(-c3cc4cc5c(F)c(F)sc5nc4s3)c2c1	-6.02676	-2.69092
1907	N#CC(C#N)=C1C=C([SiH]2c3ccsc3-c3sccc32)SC([Si]2(C#N)c3ccsc3-c3sccc32)=C1	-6.05244	-3.08911
1908	Fc1cc(-c2cnc(-c3cc(F)c(-c4nc5ccc(C(=O)O)cc5o4)c4c3SCCS4)nn2)c2nsnc2c1	-6.3056	-3.15717
1909	CN1C(=Cc2noc(-c3cnc(-c4ncccn4)nn3)c2C(=O)O)C(c2ccccc2)(c2ccccc2)c2ccccc21	-5.37864	-2.79608
1910	O=C1c2c(-c3ccncn3)sc(-c3cnc(-c4occc4C(=O)c4cccs4)nc3)c(C#N)c2c1	-6.48063	-3.39614
1911	c1ccc2c(c1)NC(=O)C2=c1ccc(=c2ccc(=C3C(=O)Nc4cc(-c5ncccn5)ccc43)s2)s1	-5.18959	-3.59522
1912	N#Cc1sc(C#Cc2cnc(-c3ccncn3)nc2)c(C#N)c1-c1cnc(-c2ccncn2)nc1	-7.09507	-3.44825
1913	Cn1c(=CC2=CC(=C(C#N)C#N)C=C(c3ncc(C4=CC(=C(C#N)C#N)C=CS4)cn3)O2)nc2ncccn12	-6.75426	-4.11906
1914	N#Cc1ccc2sc(C=Cc3ccnc(-c4cnc(C#N)nc4)n3)c(-c3ccncn3)c2c1	-6.77625	-3.43136
1915	Cn1c(=O)c2c(-c3nccnn3)c3c4cccc5c(C#N)ccc(c3c(-c3ncc(-c6cncn6C(=O)n6ccnc6)nn3)c2c1=O)c54	-6.67896	-3.32904
1916	O=C(c1cocc1-c1ccnc(-c2cc3cc4c(F)c(F)sc4nc3s2)n1)c1coc(-c2cc3sccc3s2)n1	-5.86556	-2.42758
1917	Cn1c(=O)c2c(-c3c4c(cc5cscc35)N=S=N4)c3c4ccc(C#N)c5cccc(c3c(-c3ccc6ncoc6c3)c2c1=O)c54	-5.5962	-3.36987
1918	CN1C(=Cc2cnc(-c3cnc(-c4ncc(C5COc6nsnc6O5)nn4)nc3)nn2)Sc2ccccc21	-5.65501	-2.7319
1919	O=C(c1cccs1)c1cocc1-c1occc1C(=O)c1ccc(-c2sc3c(sc4c(F)csc43)c2F)s1	-5.78457	-2.55879
1920	N#CC(C#N)=C1C=COC(c2ccnc(-c3sc(C4COc5cscc5S4)c4c3SCCS4)n2)=C1	-5.84415	-3.183
1921	O=c1ccccn1-c1c(F)c(F)c(C=Cc2ccnc(-c3c(F)nc(-n4ccccc4=O)c4nsnc34)n2)c2nsnc12	-6.13249	-3.32132
1922	Cc1nc2c(C(=O)O)sc(-c3ccc(C(=O)c4cocc4-c4cc(F)cc5nsnc45)s3)c2nc1C	-6.19284	-3.2539
1923	O=C(c1ccc(C2COc3nsnc3O2)s1)c1ccoc1-c1ccc(C(=O)c2ccoc2-c2ncccn2)s1	-6.17099	-2.69114
1924	O=C(c1cocc1N1C(=O)c2ccccc2C1=O)c1sccc1C(=O)O	-6.56357	-2.62897
1925	Cc1nc2csc(-c3ncc(C=C4N(C)c5ccccc5C4(c4ccccc4)c4ccccc4)nn3)c2nc1C	-5.39033	-2.47901
1926	c1cc(-c2cnc(C3COc4nsnc4O3)nc2)nc(-c2cnc(C3COc4cscc4S3)nc2)n1	-5.89237	-3.09253
1927	Nc1ccc(-c2ncnc(C3=C4C(=O)N(C)C(c5ccc6ncoc6c5)=C4C(=O)N3C)n2)c2cccc3cccc1c32	-5.30941	-3.16914
1928	Cn1c(=O)c2cc(C(F)(F)F)c3c(=O)n(C)c(=O)c4cc(-c5ccc6ncoc6c5)c(c1=O)c2c43	-6.89069	-3.95776
1929	CN1C(=O)C2=C(c3cnc(C4COc5nsnc5O4)nn3)N(C)C(=O)C2=C1c1nc2ccccc2o1	-6.04628	-3.80724
1930	N#CC(C#N)=C1C=C(c2ccsc2C(=O)c2cocc2C#N)SC(c2ccc(C(=O)c3ccoc3)s2)=C1	-6.25947	-3.45032
1931	CN1C(=O)C(=CC2=CC(=C(C#N)C#N)C=C(c3ncc(C4=CC(=C(C#N)C#N)C=CO4)cn3)O2)C(C)(C)c2ccccc21	-6.34135	-3.68149
1932	Cc1nc2csc(-c3ncc(C4=C5OCCOC5=C(C=C5C(=O)N(C)C(=O)N(C)C5=O)[Si]4(C)C)nc3)c2nc1C	-5.56077	-3.08649
1933	N#Cc1ccc2sc(-c3scc(-c4nccn4C(=O)n4ccnc4)c3C(=O)O)c(-c3nocc3C(=O)O)c2c1	-6.49748	-2.65021
1934	Fc1sc2nc3sc(C4COc5nsnc5O4)cc3c(-c3ccnc(-c4scc5c4SCCO5)n3)c2c1F	-5.91804	-2.39367
1935	Fc1cc(-c2ncc(-c3ccc4c(c3)sc3cc(C5COc6nsnc6O5)cc5ccn4c53)cn2)c1F	-5.62767	-2.47978
1936	c1cc(-c2cnc(-c3nccc(-c4nc5ccsc5s4)n3)nc2)ncn1	-6.43179	-2.68752
1937	Cn1c(=O)c2cc(-c3cscc3C(=O)O)c3c(=O)n(C)c(=O)c4cc(-c5cc6c(s5)-c5sccc5[Si]6(C)C)c(c1=O)c2c43	-5.64218	-3.39997
1938	CN1C(=O)C(=Cc2cc3c(s2)-c2sc(-c4ncc(-c5ncc(C#N)s5)cn4)cc2C32SCCS2)C(=O)N(C)C1=O	-5.9108	-3.47516
1939	O=C(c1cocc1C(=O)c1sccc1-c1ncncn1)c1sccc1-c1ncncn1	-6.75691	-2.71351
1940	CN1C(=Cc2ncc(-c3c(-c4sccc4C(=O)O)sc4ccc(C#N)cc34)nn2)Oc2ccccc21	-5.47175	-2.05825
1941	C[Si]1(C)C=C2OCCOC2=C1c1c(-c2ncncn2)sc2ccc(C#N)cc12	-5.78642	-2.58076
1942	CN1C(=O)C(=Cc2sc(C#N)c(C3=C4C(=O)N(C)C(c5scc6c5OCCS6)=C4C(=O)N3C)c2C#N)C(=O)N(C)C1=O	-5.41966	-3.75899
1943	CN1C(=O)C2=C(c3ccc4ncoc4c3)N(C)C(=O)C2=C1c1nccc(C=CC2COc3nsnc3O2)n1	-5.61098	-3.13132
1944	O=C(c1ccc(-c2c3c(cc4cscc24)N=S=N3)s1)c1cocc1-c1sc(C2COc3nsnc3O2)c2c1OCCS2	-5.49327	-3.47997
1945	C1=C2OCCOC2=C[SiH]1c1ccnc(-c2ncc(C3CSc4cscc4S3)cn2)n1	-5.81897	-2.13355
1946	O=C(O)c1ccsc1-c1ncnc(-c2nc(F)cc3nsnc23)n1	-6.97794	-3.51927
1947	Fc1sc2nc3sc(C4COc5nsnc5O4)cc3c(-c3cnc(-c4ccc(C(=O)c5ccoc5)s4)nc3)c2c1	-6.25798	-2.84026
1948	Cc1nc2c(-c3ncnc(-c4scc5c4OCCS5)n3)sc(-c3nccc(C#N)n3)c2nc1C	-6.05037	-3.06905
1949	N#CC(C#N)=C1C=C(c2cnc(-c3ccc4nsnc4c3)nn2)OC(c2cnc(-c3ccc4nsnc4c3)nc2)=C1	-6.68429	-3.74932
1950	Fc1cc(C2COc3nsnc3O2)c2nsnc2c1-c1cnc(-c2cc3c(s2)-c2sccc2C32OCCO2)nc1	-5.55135	-3.26481
1951	CN1C(=Cc2occc2C(=O)c2ccc(-c3ncnc(C(F)(F)F)n3)s2)C(c2ccccc2)(c2ccccc2)c2ccccc21	-5.09044	-2.89955
1952	O=C(n1ccnc1)n1cncc1-c1ncc(C(F)(F)F)cn1	-7.00894	-2.82087
1953	N#CC(C#N)=C1C=C(c2nccc(-c3sc(C#N)cc3C#N)n2)OC(C2COc3nsnc3O2)=C1	-6.69506	-3.69432
1954	O=C(c1ccc(-c2ncc(-c3nc4ccccc4o3)cn2)s1)c1ccoc1C1COc2nsnc2O1	-6.31035	-3.06435
1955	N#Cc1cnc(-c2occc2C(=O)c2ccc(-c3nccc(C#N)n3)s2)nc1	-6.88395	-3.08447
1956	N#Cc1ccc2sc(-c3ccnc(C=C4Oc5ccccc5N4C)n3)c(-c3ncccn3)c2c1	-5.33774	-2.3611
1957	N#Cc1nccc(-c2sc3c(sc4c(F)c(-c5csc(C#N)c5C(=O)O)sc43)c2F)n1	-6.40877	-2.9986
1958	N#CC(C#N)=C1C=C(c2c(C#N)sc(C(=O)O)c2C#N)SC(c2sc3ccc(C#N)cc3c2-c2c(F)c(F)cc(F)c2F)=C1	-6.81171	-3.8017
1959	C[Si]1(C)c2cc(C(=O)O)sc2-c2sc(C3=CC(=C(C#N)C#N)C=CS3)cc21	-5.95546	-3.40434
1960	Cn1c(=C(C#N)C#N)sc(=Cc2sc(-c3nccc(-c4scc5c4OCCS5)n3)c3c2SCCS3)c1=O	-5.73809	-3.12033
1961	CN1C(=O)C2=C(c3cc(F)cc4nsnc34)N(C)C(=O)C2=C1c1nccc(C=CC2COc3nsnc3O2)n1	-5.70368	-3.42682
1962	C[Si]1(C)C=C2OCCOC2=C1c1cnc(C(=O)c2ncncn2)sc2ccc(C#N)cc12	-6.10084	-2.73458
1963	N#CC(C#N)=C1C=CSC(c2ccnc(-c3c4cc(C5COc6nsnc6O5)sc4nc4sc(F)c(F)c34)n2)=C1	-6.30465	-3.51315
1964	Cn1c(=O)c2c([Si]3(C4COc5nsnc5O4)C=C4OCCOC4=C3)N(C)C(=O)C2=C1c1ccc2ncoc2c1	-5.60169	-2.94244
1965	O=C(O)c1cnoc1-c1cnc(-c2cc3c(s2)-c2sc(C4COc5nsnc5O4)cc2C32SCCS2)nc1	-5.78716	-2.92178
1966	c1cc2nc(-c3scc4c3SCCS4)oc2cc1-c1sc(C2COc3nsnc3O2)c2c1SCCO2	-5.58543	-2.10351
1967	C=Cc1ccnc(-c2ccc3c(c2)NC(=O)C3=c2ccc(=c3ccc(=Cc4nccc(C=Cc5ccncn5)n4)s3)s2)n1	-5.19915	-3.3975
1968	N#Cc1ccc2sc(-c3cocc3C(=O)c3sccc3-c3c(F)c(F)c(F)c(F)c3F)c(-c3cscc3C(=O)O)c2c1	-6.2836	-2.71254
1969	N#Cc1sc(-c2nccc(-c3sc(C#N)c(C=C4Sc5ccccc5S4)c3C#N)n2)c(C#N)c1C1COc2nsnc2O1	-6.01594	-3.62176
1970	C(=Cc1ncnc(-c2cc3c(s2)-c2sccc2C32OCCO2)n1)c1ccnc(C2COc3cscc3S2)n1	-5.58938	-2.89801
1971	N#CC(C#N)=C1C=CSC(c2c(C(=Cc3ccc(C(=O)O)cc3)c3ccc(C(=O)O)cc3)sc3ccc(C#N)cc23)C(=O)N(C)C1=O	-6.51897	-3.49482
1972	O=c1ccccn1-c1ncc(-c2ccc(C(=C(c3ccccc3)c3ccc(-c4nccnn4)cc3)c3ccccc3)cc2)nn1	-5.66181	-2.60312
1973	CN1C(=O)C(=Cc2c(C#N)sc(-c3c(C#N)csc3C#N)c2C(=O)O)C(=O)N(C)C1=O	-7.21275	-3.42845
1974	N#Cc1ccc2scc(-c3nccc(-c4ccc5ncoc5c4)n3)c2c1	-6.53684	-2.23558
1975	C(C=Cc1ccnc(-c2c3ccsc3nc3sc(F)c(F)c23)n1)c1cnc(C2COc3nsnc3O2)nn1	-6.23624	-3.24465
1976	CN1C(=O)C2=C(c3nc4ccc(C5CSc6cscc6S5)cc4o3)N(C)C(=O)C2=C1c1nc2ccsc2s1	-5.4965	-3.37978
1977	Fc1cc(-c2cnc(-c3cc(F)c(C(=O)O)c4nsnc34)nn2)c2nsnc2c1	-6.73705	-3.50082
1978	N#Cc1ccc2sc(-c3ccnc(-c4cc5cc6c(F)c(F)sc6nc5s4)n3)c(C(=O)O)c2c1	-6.45492	-3.04711
1979	O=C1c2csc(-c3cc(F)c(-c4scc5nc(C)c(C)nc45)c4nsnc34)c2nc1C	-5.62322	-3.13238
1980	CN1C(=O)C2=C(c3noc(C=c4c5cccc6cccc(c65)n4C)c3C(=O)O)N(C)C(=O)C2=C1c1ccc(C(=O)c2ccoc2)s1	-5.32218	-3.08933
1981	O=C(c1ccoc1)c1sccc1-c1ncnc(-c2occc2C(=O)c2ccc(-c3ncncn3)s2)n1	-6.64944	-2.86228
1982	c1cc(-c2cnc(-c3c4c(cc5cscc35)N=S=N4)nc2)nc(-c2c3c(cc4cscc24)N=S=N3)n1	-5.33079	-3.51168
1983	N#CC(C#N)=C1C(=CC=C2Oc3ccccc3N2c2ccnc(-c3sccc3C(=O)O)n2)C(=O)c2ccccc21	-5.88081	-3.14324
1984	C[Si]1(C)C=C2OCCOC2=C1c1cocc1C(=O)c1sccc1-c1ncc(C2COc3cscc3S2)cn1	-5.47513	-2.19113
1985	O=C1c2c(-c3ncc(C4COc5cscc5S4)nn3)sc(-c3ncc(C4CSc5cscc5S4)nn3)c2C(=O)c2c(C(F)(F)F)sc(C(F)(F)F)c21	-5.98715	-3.46643
1986	O=C(O)c1ccc2nc(-c3nc4ccccc4o3)oc2c1	-6.80509	-2.70487
1987	N#Cc1ccc2sc(-c3cocc3C(=O)c3sccc3-c3cnc(C(F)(F)F)nc3)c(-c3sccc3C(=O)O)c2c1	-6.49643	-2.92627
1988	c1nc(-c2ncc(-c3ncnc(C4COc5nsnc5O4)n3)cn2)nc(C#N)c1C#N	-6.75547	-3.46209
1989	O=C(O)c1ccnc(-c2scc(C3COc4nsnc4O3)c2C(=O)O)n1	-6.62493	-3.26563
1990	N#Cc1ccc2sc(-c3ccc(C(=O)c4ccoc4-c4c(F)c(F)c(F)c(F)c4F)s3)c(-c3ccc(C(=O)c4ccoc4-c4ncc(C#N)s4)s3)c2c1	-6.43177	-3.12995
1991	O=C(c1ccoc1)c1ccc2c(c1)NC(=O)C2=c1ccc(=c2ccc(=C3C(=O)Nc4cc(-c5ccncn5)ccc43)s2)s1	-5.43578	-3.71608
1992	Nc1ccc(-c2cnc(-c3ncc([SiH]4C=C5OCCOC5=C4)cn3)nn2)nc2ncccn12	-6.03304	-2.74314
1993	O=C(c1ccc(-c2ccc3c(c2)sc2cccc4ccn3c42)s1)c1cocc1-c1ncc(C2CSc3cscc3S2)nn1	-5.35176	-2.50525
1994	FC1=NC2C=CC=C(c3ccnc(-c4c5cc(C6COc7nsnc7O6)sc5nc5sc(F)c(F)c45)n3)C2N=C1F	-6.26677	-2.7364
1995	CC1(C)SC(=C(C#N)C#N)C(C#N)=C1c1scc(-c2sc3c(sc4c(F)c(C5=CC(=C(C#N)C#N)C=CO5)sc43)c2F)c1C(=O)O	-6.43761	-3.70698
1996	c1nc(-c2scc3c2SCCO3)ncc1-c1sc(C2COc3cscc3S2)c2c1SCCS2	-5.52212	-2.0513
1997	N#Cc1ccnc(-c2cnc(-c3nccc(-c4nccn4C(=O)n4ccnc4)n3)nc2)n1	-6.80089	-2.9961
1998	Cc1c(-c2ncnc(-c3onc(-c4ncnc(-c5nc6ncccn6c5C)n4)c3C(=O)O)n2)nc2ncccn12	-6.12745	-2.88602
[truncated: 17,759 more rows]
